# Supplementary material for: Genome‐wide selective detection of Mile red‐bone goat using next‐generation sequencing technology
Source: Ecol Evol. 2021 Oct 12;11(21):14805–12. doi: 10.1002/ece3.8165 (PMC8571596; doi:10.1002/ece3.8165)
Supplement: Supplementary file 1 — Supplementary Material [file ECE3-11-14805-s001.zip]

Archive with 9 entries (9 files):
- Supplementary Materials(2021.9.9)/Table S1.xls
- Supplementary Materials(2021.9.9)/Table S2.xlsx
- Supplementary Materials(2021.9.9)/Table S3.xlsx
- Supplementary Materials(2021.9.9)/Table S4.xlsx
- Supplementary Materials(2021.9.9)/Table S5.xlsx
- Supplementary Materials(2021.9.9)/Table S6.xlsx
- Supplementary Materials(2021.9.9)/Table S7.xlsx
- Supplementary Materials(2021.9.9)/Table S8.xlsx
- Supplementary Materials(2021.9.9)/Table S9.xlsx
