# Supplementary material for: Genome‐wide selective detection of Mile red‐bone goat using next‐generation sequencing technology
Source: Ecol Evol. 2021 Oct 12;11(21):14805–12. doi: 10.1002/ece3.8165 (PMC8571596; doi:10.1002/ece3.8165)
Supplement: Supplementary file 1 — Supplementary Material [file ECE3-11-14805-s001.zip › Supplementary Materials(2021.9.9)/Table S1.xls]

## Sheet: sheet 1
Table S1.100 candidate genes obtained by interaction of π (HG), π (CG)π (HG), and FST.
GeneID		Symbol
ncbi_102181709		TMEM208
ncbi_102181731		CDC25A
ncbi_102188544		RUFY4
ncbi_102179003		PDCD1LG2
ncbi_102177085		E2F4
ncbi_100861377		PNKD
ncbi_102182389		BRWD3
ncbi_102179126		HSF4
ncbi_102180248		TRADD
ncbi_102176817		KIAA0895L
ncbi_102180670		JAK2
ncbi_102190742		RAD54L2
ncbi_100861192		MAP28
ncbi_102190469		AAMP
ncbi_102175563		LRCH2
ncbi_102177011		ABI2
ncbi_102180274		DUSP22
ncbi_102175999		GPBAR1
ncbi_102181444		LOC102181444
ncbi_102177799		CNR1
ncbi_108633910		LOC108633910
ncbi_102178277		ORC3
ncbi_102171384		MAP4
ncbi_102180820		LOC102180820
ncbi_102181957		SYNCRIP
ncbi_102189457		GFRA1
ncbi_102177188		C19H17orf78
ncbi_102180816		LDLRAD4
ncbi_102170003		LOC102170003
ncbi_102174047		ARFGEF1
ncbi_102181088		FAM210A
ncbi_102171449		SMG7
ncbi_102179764		PLGRKT
ncbi_102176255		B3GNT9
ncbi_102179994		KHDRBS2
ncbi_102179975		FBXL8
ncbi_102179007		SLC35A1
ncbi_102169447		ELN
ncbi_102174105		ARHGAP6
ncbi_102175374		ATP11C
ncbi_102179823		EXOC2
ncbi_102177396		EIF4H
ncbi_102175908		CACNA2D2
ncbi_102169128		SYNRG
ncbi_102188945		LACE1
ncbi_102188319		AKIRIN2
ncbi_102188047		SPACA1
ncbi_102184779		PNLIPRP3
ncbi_102183927		CLIC4
ncbi_102190179		ARPC2
ncbi_102171728		NCF2
ncbi_102168964		LAT2
ncbi_102171106		LOC102171106
ncbi_102180791		EXOC3L1
ncbi_102180560		LOC102180560
ncbi_102173512		RAPH1
ncbi_102191190		TMBIM1
ncbi_102189732		LOC102189732
ncbi_102177656		TADA2A
ncbi_102177651		FHOD1
ncbi_102170807		NMNAT2
ncbi_102189634		CXCR1
ncbi_102180394		INSL6
ncbi_102169762		HMGCR
ncbi_100861191		BAC7.5
ncbi_102180471		POU3F4
ncbi_102185705		CUX1
ncbi_102177921		DUSP14
ncbi_102186965		COL4A3BP
ncbi_102181211		CDC37L1
ncbi_102188811		CXCR2
ncbi_102184494		CCDC172
ncbi_102181067		LRRC29
ncbi_102173764		CSPP1
ncbi_102178730		RARS2
ncbi_102172983		LOC102172983
ncbi_102181456		RNMT
ncbi_102178386		CBFB
ncbi_102183328		SNX14
ncbi_102188676		FOXO3
ncbi_100861224		ACACA
ncbi_102180527		NOL3
ncbi_102182006		IRF4
ncbi_102185444		MBNL3
ncbi_102181779		SPATA6L
ncbi_102190467		TEX264
ncbi_102179286		CFAP206
ncbi_100860759		AMELX
ncbi_102181826		LOC102181826
ncbi_102185709		PNLIPRP2
ncbi_102177364		ELMO3
ncbi_102176139		DNAJC1
ncbi_102181552		LOC102181552
ncbi_102173089		PLPP6
ncbi_102185428		PNLIP
ncbi_100861213		BAC5
ncbi_102178654		C18H16orf70
ncbi_102179284		CD274
ncbi_102177680		LIMK1
ncbi_102176121		AK3
