# Supplementary material for: Genome‐wide selective detection of Mile red‐bone goat using next‐generation sequencing technology
Source: Ecol Evol. 2021 Oct 12;11(21):14805–12. doi: 10.1002/ece3.8165 (PMC8571596; doi:10.1002/ece3.8165)
Supplement: Supplementary file 1 — Supplementary Material [file ECE3-11-14805-s001.zip › Supplementary Materials(2021.9.9)/Table S2.xlsx]

## Sheet: Sheet1
Table S2. CNV events (5862) from 72 individuals.
CHROM	CNV type	CNV_Info	CNV size
22	intergenic	22:20463201-20466400	3200
7	intergenic	7:41942001-41944800	2800
22	intronic	22:50139201-50144400	5200
8	intronic	8:4920801-4923600	2800
14	intronic	14:14290401-14293200	2800
29	exonic	29:46248401-46252000	3600
23	intergenic	23:48835601-48839200	3600
12	intronic	12:2047601-2050000	2400
5	intronic	5:5727201-5729600	2400
9	intergenic	9:41755601-41758400	2800
5	intergenic	5:24057201-24059200	2000
8	exonic	8:1044001-1045600	1600
25	intronic	25:39884401-39886400	2000
10	intergenic	10:21201-24800	3600
23	intergenic	23:47216401-47218400	2000
9	intergenic	9:40794401-40798000	3600
22	intergenic	22:1257601-1262800	5200
8	intronic	8:4917601-4919600	2000
3	intergenic	3:2002001-2004400	2400
9	intronic	9:83584001-83586000	2000
27	intronic	27:8137201-8140000	2800
25	intergenic	25:42674401-42676800	2400
14	intronic	14:74835201-74838000	2800
1	intergenic	1:96554401-96556400	2000
2	intergenic	2:54186001-54196400	10400
16	intergenic	16:4071601-4074400	2800
26	intergenic	26:41759201-41761600	2400
X2	intergenic	X2:33997201-33999200	2000
27	intergenic	27:2367601-2370400	2800
1	intergenic	1:156794801-156799200	4400
18	intergenic	18:15544001-15547200	3200
21	intronic	21:64683601-64685600	2000
4	intronic	4:24188801-24191200	2400
3	intergenic	3:26078001-26083200	5200
28	intronic	28:36510401-36512400	2000
2	intergenic	2:197601-200800	3200
7	intergenic	7:626401-630800	4400
12	exonic	12:14460801-14543600	82800
17	intronic	17:17742001-17744000	2000
19	intronic	19:55570801-55573600	2800
16	exonic	16:78236801-78240000	3200
13	intronic	13:74519601-74521600	2000
6	exonic	6:117396001-117398000	2000
22	intergenic	22:58148401-58150800	2400
X1	intergenic	X1:30592801-30596800	4000
3	intergenic	3:56422401-56428000	5600
20	intronic	20:40871601-40874000	2400
16	intergenic	16:76596401-76598800	2400
18	intronic	18:15790001-15792400	2400
18	intronic	18:63732801-63735200	2400
25	intergenic	25:33162401-33164400	2000
15	intergenic	15:4195601-4199200	3600
5	intergenic	5:105958001-105960000	2000
1	intergenic	1:41884401-41888400	4000
11	intergenic	11:99338801-99341200	2400
20	intronic	20:6833201-6835600	2400
6	intergenic	6:112878401-112880400	2000
22	intergenic	22:26528801-26531200	2400
11	intergenic	11:52826801-52828400	1600
15	intergenic	15:14577601-14583200	5600
27	intronic	27:9006401-9009200	2800
25	intronic	25:34730801-34738000	7200
4	intergenic	4:67661201-67662800	1600
6	intronic	6:19848801-19852400	3600
19	intronic	19:29493201-29495200	2000
11	intergenic	11:52991201-53001600	10400
24	intergenic	24:54130801-54135600	4800
13	intergenic	13:65911601-65913600	2000
1	intergenic	1:51828401-51833200	4800
28	intergenic	28:10124001-10132000	8000
16	intergenic	16:77626001-77628400	2400
3	intergenic	3:2930801-2932800	2000
28	intergenic	28:439201-441600	2400
1	intergenic	1:150233601-150235600	2000
7	intergenic	7:39660001-39662000	2000
4	intronic	4:3572401-3574400	2000
X2	intergenic	X2:31802401-31804800	2400
13	intergenic	13:33841201-33844400	3200
17	intronic	17:54313601-54316000	2400
9	intronic	9:90072401-90074400	2000
24	intergenic	24:1581601-1584000	2400
15	intergenic	15:2814401-2816800	2400
28	intergenic	28:3614001-3617200	3200
12	intergenic	12:14607201-14611600	4400
19	intergenic	19:58425201-58427200	2000
27	intronic	27:42036001-42038000	2000
3	intergenic	3:44823201-44825200	2000
5	exonic	5:107164001-107166000	2000
15	intergenic	15:11089601-11092800	3200
5	intergenic	5:98162401-98164400	2000
4	intergenic	4:4639601-4642800	3200
12	intergenic	12:14567201-14592800	25600
3	intergenic	3:4533601-4536400	2800
14	intergenic	14:86832001-86836800	4800
24	intergenic	24:55310001-55312000	2000
1	intergenic	1:41533601-41535600	2000
1	intergenic	1:50891201-50894400	3200
24	intronic	24:3447601-3451600	4000
9	intergenic	9:33807201-33814400	7200
1	intergenic	1:61972401-61974800	2400
8	intergenic	8:87835601-87839600	4000
4	intronic	4:3336401-3339200	2800
23	intergenic	23:22859201-22861200	2000
13	intergenic	13:61914801-61920400	5600
13	intergenic	13:13730401-13732400	2000
5	intergenic	5:37329201-37332400	3200
15	intronic	15:31043601-31045600	2000
25	intronic	25:34762401-34766000	3600
6	intergenic	6:87462401-87464400	2000
14	intergenic	14:86486001-86492800	6800
25	intergenic	25:12790801-12793200	2400
4	intronic	4:687201-690000	2800
4	intronic	4:71120401-71124000	3600
9	intergenic	9:33825601-33838000	12400
27	intronic	27:42032001-42035200	3200
20	intergenic	20:70407601-70410800	3200
6	intronic	6:85679601-85683200	3600
20	intergenic	20:16349601-16351200	1600
10	intergenic	10:84244801-84246800	2000
5	intergenic	5:88867201-88871600	4400
11	intergenic	11:84336401-84342000	5600
18	intronic	18:44922401-44924800	2400
11	intergenic	11:101399601-101401600	2000
20	intergenic	20:67382001-67384000	2000
23	intronic	23:16513201-16515200	2000
5	intronic	5:4762001-4764800	2800
3	intronic	3:53419601-53421600	2000
20	intronic	20:2062401-2065200	2800
X1	intergenic	X1:1229201-1232800	3600
6	intronic	6:99888001-99890000	2000
3	intronic	3:5668001-5670000	2000
5	intergenic	5:91112801-91127200	14400
20	intergenic	20:35776401-35778800	2400
5	intergenic	5:115248001-115250000	2000
6	intergenic	6:24614001-24616400	2400
9	intergenic	9:90239201-90242400	3200
1	intergenic	1:129134401-129136000	1600
21	intergenic	21:5097201-5099200	2000
6	exonic	6:86204001-86206800	2800
21	upstream	21:58618001-58620000	2000
29	intergenic	29:39857201-39859200	2000
4	intergenic	4:91049601-91052400	2800
7	intergenic	7:32344801-32353600	8800
6	intronic	6:114490001-114492000	2000
7	intronic	7:85008001-85010400	2400
22	intergenic	22:16388001-16396800	8800
12	intergenic	12:14596001-14605600	9600
3	intronic	3:7403601-7405200	1600
15	intergenic	15:33940801-33944800	4000
24	intergenic	24:24044801-24047200	2400
2	exonic	2:131596801-131598800	2000
15	intergenic	15:22326401-22329200	2800
25	intronic	25:34724801-34730000	5200
8	intergenic	8:86618401-86621200	2800
4	intronic	4:88078801-88086400	7600
6	intergenic	6:79939201-79952400	13200
5	intergenic	5:116500001-116502000	2000
15	exonic	15:5146801-5148800	2000
3	intronic	3:16515601-16517600	2000
4	intergenic	4:466001-468800	2800
14	intergenic	14:28390801-28392800	2000
4	intergenic	4:36475601-36477600	2000
5	intergenic	5:117033601-117035600	2000
13	intergenic	13:81830001-81832000	2000
23	intronic	23:48432801-48436000	3200
28	intronic	28:42306401-42308400	2000
28	intronic	28:2922801-2924800	2000
17	intergenic	17:7158001-7163200	5200
4	exonic	4:13441601-13445200	3600
7	intergenic	7:13765201-13768000	2800
1	intergenic	1:145136401-145139600	3200
29	intergenic	29:12563201-12567600	4400
29	intergenic	29:13045601-13048000	2400
29	downstream	29:32048001-32050000	2000
17	intergenic	17:10787201-10791200	4000
2	intergenic	2:124314401-124316400	2000
12	intronic	12:14673201-14681200	8000
13	intergenic	13:43688401-43690400	2000
23	intergenic	23:46759601-46762000	2400
23	intergenic	23:47242001-47246800	4800
5	exonic	5:97853201-97873600	20400
8	intergenic	8:97800801-97802800	2000
27	intergenic	27:27681601-27687200	5600
3	intergenic	3:119865201-119868400	3200
1	intergenic	1:149680401-149682400	2000
12	intergenic	12:801-8400	7600
5	intronic	5:76105601-76107600	2000
28	intronic	28:39370401-39372400	2000
2	intergenic	2:12159201-12162000	2800
2	intergenic	2:124001601-124004400	2800
7	intronic	7:45315601-45317600	2000
26	intronic	26:35831201-35834000	2800
2	intergenic	2:77257201-77259200	2000
21	intergenic	21:34236001-34238400	2400
20	intergenic	20:43214801-43218400	3600
17	intergenic	17:4508401-4510400	2000
4	exonic	4:87557201-87558800	1600
3	intergenic	3:114454801-114456800	2000
1	intergenic	1:48361201-48370800	9600
9	intronic	9:90936801-90942000	5200
5	intergenic	5:117576001-117578000	2000
11	intergenic	11:56800801-56802400	1600
9	intronic	9:35508801-35511600	2800
29	exonic	29:29102401-29105600	3200
8	intergenic	8:100327601-100330000	2400
16	intergenic	16:32570401-32577600	7200
20	intergenic	20:16351601-16356400	4800
4	intergenic	4:120074001-120076000	2000
11	intergenic	11:79547201-79550800	3600
29	intergenic	29:4979601-5002800	23200
2	intergenic	2:1162801-1164400	1600
1	intergenic	1:43535601-43537600	2000
23	intergenic	23:46985201-46987200	2000
13	exonic	13:75706801-75709200	2400
21	intergenic	21:17158001-17160000	2000
12	exonic	12:58195201-58203600	8400
26	intergenic	26:11275601-11278400	2800
5	intergenic	5:20013601-20015600	2000
7	intergenic	7:2055201-2060000	4800
8	intergenic	8:14166001-14170400	4400
4	intronic	4:71124401-71126000	1600
16	intergenic	16:788801-791200	2400
8	intergenic	8:18144401-18151200	6800
5	intergenic	5:1554401-1556000	1600
5	exonic	5:92251201-92253600	2400
14	intergenic	14:88136401-88139600	3200
13	intergenic	13:64755201-64760400	5200
24	intergenic	24:5031601-5034000	2400
5	intergenic	5:76859201-76862000	2800
18	intergenic	18:2654401-2656800	2400
9	intronic	9:56384001-56386000	2000
19	intergenic	19:59597601-59599600	2000
2	downstream	2:40880801-40882800	2000
10	intergenic	10:99109601-99111600	2000
29	intronic	29:49011201-49013200	2000
17	intergenic	17:29591201-29595600	4400
6	intronic	6:31378801-31382000	3200
4	ncRNA_intronic	4:37555601-37558000	2400
7	intronic	7:89601-93200	3600
1	intergenic	1:88806401-88808800	2400
16	intronic	16:37962401-37967200	4800
2	intergenic	2:128042401-128047600	5200
11	intergenic	11:31106001-31108000	2000
29	intergenic	29:42541201-42544400	3200
22	intergenic	22:53732001-53734800	2800
7	intergenic	7:35729601-35736400	6800
26	downstream	26:733601-735600	2000
8	ncRNA_intronic	8:80006401-80008400	2000
25	exonic	25:34494001-34497200	3200
22	intergenic	22:3498801-3501600	2800
18	intergenic	18:14532001-14534000	2000
22	intergenic	22:20378001-20381200	3200
23	intergenic	23:1263201-1265200	2000
25	intronic	25:19039601-19046400	6800
5	intergenic	5:53320801-53324800	4000
15	exonic	15:3374001-3379200	5200
2	intergenic	2:113337201-113339600	2400
10	intergenic	10:33052401-33056800	4400
X2	intergenic	X2:28724001-28753200	29200
11	intronic	11:36910001-36913200	3200
17	intergenic	17:70841201-70848400	7200
16	intronic	16:17989601-17991200	1600
X1	exonic	X1:56624001-56626400	2400
1	intergenic	1:34496001-34500800	4800
5	intergenic	5:16001-19200	3200
23	intergenic	23:14413201-14415200	2000
6	intergenic	6:55212801-55216000	3200
3	intergenic	3:30281201-30284400	3200
19	intronic	19:16891601-16893600	2000
4	ncRNA_intronic	4:70401601-70405200	3600
1	intronic	1:94265601-94268000	2400
1	intergenic	1:146628001-146632400	4400
14	intergenic	14:61767601-61769600	2000
13	intronic	13:29194001-29196800	2800
3	intergenic	3:48318001-48325200	7200
29	intergenic	29:27023201-27028800	5600
20	intergenic	20:31606401-31612400	6000
24	intergenic	24:8836801-8839600	2800
X2	intergenic	X2:39910801-39926800	16000
12	intergenic	12:23871601-23876800	5200
24	intergenic	24:33450001-33452000	2000
4	intergenic	4:1518001-1521200	3200
14	intronic	14:77950401-77952400	2000
11	upstream	11:104280801-104282800	2000
20	intergenic	20:51643201-51646000	2800
16	intergenic	16:61562401-61564400	2000
X2	intergenic	X2:37902401-37904400	2000
29	intergenic	29:5318001-5321600	3600
16	intergenic	16:21798001-21800000	2000
12	exonic	12:11447201-11450000	2800
24	intergenic	24:61468001-61470000	2000
3	intronic	3:948401-957600	9200
2	intronic	2:110400001-110404800	4800
3	intergenic	3:67555201-67563600	8400
20	intronic	20:40914401-40917600	3200
1	intergenic	1:155862001-155864000	2000
7	intergenic	7:78274401-78276400	2000
24	intergenic	24:11741201-11744000	2800
9	intergenic	9:33818401-33823200	4800
26	intergenic	26:23572801-23576400	3600
8	intronic	8:41255601-41258000	2400
9	intergenic	9:49396801-49398800	2000
6	intergenic	6:8785601-8804800	19200
3	intergenic	3:5146001-5148800	2800
12	intronic	12:50243601-50247200	3600
29	intronic	29:22994401-22996400	2000
6	intergenic	6:86548001-86550000	2000
9	intergenic	9:67089201-67096000	6800
3	intronic	3:22967601-22969600	2000
26	intergenic	26:45287201-45294000	6800
12	exonic	12:17201-248000	230800
7	intergenic	7:93884001-93886000	2000
6	intergenic	6:52510401-52518800	8400
2	intergenic	2:65438401-65440400	2000
12	intergenic	12:79364801-79366800	2000
22	intergenic	22:54987601-54989600	2000
4	intergenic	4:61094401-61099600	5200
14	intergenic	14:42586401-42589200	2800
14	intronic	14:15890801-15894000	3200
6	intronic	6:116462801-116464800	2000
11	intergenic	11:36142801-36144400	1600
13	intergenic	13:60093601-60096000	2400
13	intergenic	13:49065601-49068000	2400
18	intronic	18:4857201-4860400	3200
29	intergenic	29:7360001-7369200	9200
11	intergenic	11:61905601-61919600	14000
4	exonic	4:53031201-53034000	2800
14	intronic	14:60882401-60884800	2400
3	intergenic	3:50033601-50035600	2000
14	intergenic	14:51507601-51509600	2000
20	intergenic	20:309201-311600	2400
4	intergenic	4:29915601-29918000	2400
16	intergenic	16:6221601-6244000	22400
5	intronic	5:75596801-75600400	3600
4	intergenic	4:114001-116000	2000
8	intronic	8:4360001-4365600	5600
24	intergenic	24:553601-555600	2000
9	intergenic	9:32833201-32837200	4000
1	intronic	1:45632001-45634800	2800
4	intergenic	4:78766401-78772800	6400
2	intergenic	2:122890001-122891600	1600
10	intergenic	10:51758001-51761200	3200
17	intronic	17:66456801-66459200	2400
5	exonic	5:55557201-55560000	2800
18	exonic	18:65410001-65417600	7600
X1	intergenic	X1:17590401-17597600	7200
1	intergenic	1:75609201-75611200	2000
9	intronic	9:20142801-20145200	2400
29	intergenic	29:4024401-4026400	2000
2	intronic	2:23084401-23086400	2000
19	intronic	19:60397601-60400800	3200
24	intergenic	24:972001-975600	3600
25	intronic	25:38064801-38067200	2400
15	intergenic	15:3575601-3578400	2800
4	intergenic	4:120362401-120364400	2000
10	UTR5	10:80044401-80046400	2000
11	intergenic	11:34736001-34739200	3200
8	intergenic	8:18061201-18064400	3200
25	ncRNA_exonic	25:35110401-35128000	17600
8	intergenic	8:33669201-33672800	3600
29	intronic	29:42044001-42046800	2800
17	intronic	17:66137201-66140400	3200
X2	intergenic	X2:23199601-23207600	8000
3	intergenic	3:82308001-82310000	2000
24	intergenic	24:13797201-13799600	2400
21	intergenic	21:69021201-69027200	6000
11	intergenic	11:5366401-5369200	2800
28	intergenic	28:3242801-3249600	6800
7	intergenic	7:78752801-78755200	2400
17	intergenic	17:10785201-10786800	1600
6	intergenic	6:49732401-49734400	2000
18	intronic	18:42235601-42238000	2400
2	intergenic	2:118275601-118279200	3600
2	intergenic	2:88366001-88369200	3200
1	intronic	1:153349201-153353200	4000
7	intergenic	7:9786401-9788800	2400
24	intronic	24:61645601-61647600	2000
1	intergenic	1:130974001-130976800	2800
21	intergenic	21:19856401-19859200	2800
27	intergenic	27:37046001-37050800	4800
6	intergenic	6:21304801-21307200	2400
1	intergenic	1:108017201-108023200	6000
11	intronic	11:75233201-75235200	2000
14	intergenic	14:44389201-44393200	4000
X1	intergenic	X1:35371201-35373600	2400
13	exonic	13:76423201-76425200	2000
10	intergenic	10:76630801-76640400	9600
3	intergenic	3:116135201-116141200	6000
8	intergenic	8:3756801-3758800	2000
X1	intergenic	X1:9180801-9182400	1600
4	intergenic	4:51122001-51124400	2400
4	intronic	4:104367601-104370800	3200
10	intergenic	10:76158401-76161200	2800
2	intergenic	2:70311601-70313600	2000
19	intergenic	19:57883601-57885600	2000
4	intergenic	4:49834401-49836400	2000
21	intronic	21:30787601-30790000	2400
8	intergenic	8:21248001-21249600	1600
18	intergenic	18:20179601-20181600	2000
22	intergenic	22:6774001-6776000	2000
2	intergenic	2:94516401-94518400	2000
21	intergenic	21:53805201-53807600	2400
2	intergenic	2:103296801-103298800	2000
4	intergenic	4:2087201-2089200	2000
4	intronic	4:32329601-32332400	2800
23	intergenic	23:47745601-47749600	4000
25	intronic	25:34720801-34723200	2400
11	intergenic	11:56512001-56514000	2000
10	upstream	10:96224001-96226400	2400
24	intergenic	24:48317201-48325600	8400
8	intergenic	8:26739201-26742800	3600
24	intergenic	24:19074801-19076800	2000
17	ncRNA_intronic	17:56263601-56268000	4400
29	intronic	29:6360001-6362800	2800
13	intergenic	13:75539201-75542400	3200
18	intergenic	18:48344001-48346800	2800
21	intergenic	21:24511601-24516000	4400
16	intergenic	16:66370001-66374000	4000
4	intergenic	4:52476001-52478000	2000
11	intergenic	11:55935201-55936800	1600
18	intergenic	18:9015601-9017600	2000
25	intergenic	25:14909201-14926400	17200
5	intergenic	5:5931201-5933200	2000
25	exonic	25:3430801-3432800	2000
19	exonic	19:44266401-44268400	2000
20	intronic	20:15098801-15105200	6400
8	intergenic	8:32851601-32856400	4800
25	intergenic	25:37174001-37175600	1600
15	intronic	15:3361201-3367200	6000
1	intergenic	1:104794401-104796400	2000
3	intergenic	3:14332401-14336000	3600
25	exonic	25:37024401-37027200	2800
22	intergenic	22:33519601-33523600	4000
12	intergenic	12:81619201-81623600	4400
7	intergenic	7:14671601-14673200	1600
5	intergenic	5:25058801-25061200	2400
2	intergenic	2:125558401-125560400	2000
9	intergenic	9:72909601-72912400	2800
4	intergenic	4:13391601-13398400	6800
4	intergenic	4:34072801-34075200	2400
11	intergenic	11:46906801-46909600	2800
13	intronic	13:8842001-8844000	2000
7	exonic	7:70088401-70126000	37600
1	intergenic	1:121368401-121371200	2800
24	intergenic	24:18323601-18326000	2400
6	intergenic	6:117090001-117091600	1600
12	intergenic	12:24838801-24845600	6800
20	intergenic	20:66401201-66403600	2400
12	intronic	12:84027601-84033600	6000
1	intergenic	1:34108401-34112000	3600
8	intergenic	8:16376801-16382400	5600
6	intronic	6:105326401-105328400	2000
X1	intergenic	X1:16777201-16780400	3200
6	intronic	6:97232001-97234400	2400
8	intronic	8:52529201-52532400	3200
5	intergenic	5:101017201-101028000	10800
17	intergenic	17:27958001-27960400	2400
25	intronic	25:18900801-18903200	2400
14	intronic	14:91622001-91624000	2000
21	intergenic	21:69035201-69038400	3200
2	intronic	2:68732001-68733600	1600
9	exonic	9:90580801-90582800	2000
25	intergenic	25:20557201-20560000	2800
3	intergenic	3:105293601-105295600	2000
2	intronic	2:23833201-23836800	3600
1	intergenic	1:54670401-54673200	2800
18	intergenic	18:16920801-16923600	2800
12	exonic	12:34970001-35290800	320800
1	intergenic	1:18848001-18850000	2000
15	intergenic	15:40762401-40765600	3200
17	intergenic	17:12051201-12053200	2000
26	intergenic	26:24945201-24947600	2400
X1	intergenic	X1:5018801-5024000	5200
14	intergenic	14:87940801-87943200	2400
23	intergenic	23:46747201-46750400	3200
21	intergenic	21:25355601-25358000	2400
11	intergenic	11:23099601-23102800	3200
8	intronic	8:110833601-110836000	2400
19	intergenic	19:8746401-8749200	2800
10	downstream	10:79342801-79345200	2400
X1	intergenic	X1:57300801-57302800	2000
X2	intergenic	X2:18836001-18838800	2800
1	intergenic	1:139537201-139539200	2000
24	intergenic	24:7030001-7032000	2000
3	intergenic	3:81683601-81690800	7200
14	intergenic	14:27994801-27996800	2000
3	intronic	3:62234801-62242400	7600
17	exonic	17:17469601-17471600	2000
16	exonic	16:43595201-43597200	2000
2	intergenic	2:24341601-24344000	2400
16	intergenic	16:23512801-23520800	8000
26	intronic	26:43952001-43953600	1600
7	intronic	7:105941601-105944000	2400
9	intergenic	9:31642401-31644400	2000
16	intergenic	16:74447201-74449200	2000
2	intergenic	2:25595201-25601200	6000
8	intronic	8:480401-482800	2400
28	exonic	28:18900801-18903200	2400
24	intergenic	24:27383601-27390400	6800
17	intergenic	17:69673201-69675200	2000
6	intergenic	6:8445601-8460400	14800
1	intronic	1:137824401-137828400	4000
11	intergenic	11:93421201-93423200	2000
15	intergenic	15:70210801-70213200	2400
19	exonic	19:44723601-44725600	2000
4	intergenic	4:14277601-14284000	6400
10	intronic	10:44352801-44356400	3600
19	intronic	19:56384001-56386400	2400
15	exonic	15:31775201-31777600	2400
3	intronic	3:885201-887200	2000
10	upstream	10:34024801-34026800	2000
3	intergenic	3:65468401-65470800	2400
6	intronic	6:12300401-12303600	3200
15	upstream;downstream	15:3497201-3500000	2800
5	intergenic	5:52578401-52580800	2400
2	intergenic	2:136442401-136447600	5200
X1	intergenic	X1:27690001-27692000	2000
5	intergenic	5:91453201-91457600	4400
28	intergenic	28:5943601-5947200	3600
21	intergenic	21:45145201-45148400	3200
18	exonic	18:62198001-62260400	62400
4	intergenic	4:36997201-37003200	6000
17	intergenic	17:10791601-10794800	3200
5	intergenic	5:3780801-3782800	2000
20	intergenic	20:60514001-60519600	5600
18	exonic	18:35414801-35417600	2800
8	intronic	8:44684401-44686400	2000
17	intergenic	17:12117601-12119200	1600
22	intergenic	22:15874001-15876000	2000
4	intergenic	4:116446001-116447600	1600
1	intergenic	1:18636401-18638400	2000
24	intergenic	24:28448001-28453200	5200
15	intergenic	15:4468801-4470400	1600
X1	intergenic	X1:41597601-41600000	2400
28	intergenic	28:7020001-7022000	2000
14	exonic	14:77932801-77935200	2400
14	intergenic	14:5306001-5308000	2000
9	intergenic	9:24668001-24671600	3600
14	ncRNA_exonic	14:4313601-4318400	4800
7	intergenic	7:106423201-106425200	2000
29	intronic	29:49572401-49577600	5200
11	intergenic	11:85541601-85543600	2000
14	intronic	14:71621601-71623600	2000
6	intergenic	6:14430001-14432000	2000
11	intergenic	11:21340001-21342400	2400
26	intronic	26:6314401-6317200	2800
22	intronic	22:21824001-21826000	2000
28	intergenic	28:33456801-33458800	2000
2	intergenic	2:5686401-5688400	2000
7	intergenic	7:6008401-6012400	4000
7	intergenic	7:66378801-66380800	2000
18	intergenic	18:44184801-44186800	2000
8	intergenic	8:100385201-100390800	5600
15	intronic	15:57894001-57896400	2400
2	intergenic	2:89921601-89923600	2000
5	intergenic	5:117110001-117112000	2000
2	intergenic	2:57331601-57334400	2800
24	intronic	24:58607601-58613200	5600
X2	intergenic	X2:23001601-23003200	1600
27	intergenic	27:36091201-36097200	6000
6	intergenic	6:3355601-3358000	2400
14	intergenic	14:87919601-87926400	6800
X2	intergenic	X2:27591201-27595600	4400
10	intronic	10:62867201-62868800	1600
7	ncRNA_exonic	7:99101601-99109200	7600
9	intergenic	9:90458001-90460000	2000
8	intergenic	8:21240801-21242400	1600
29	intergenic	29:15166801-15169600	2800
6	intergenic	6:35648001-35649600	1600
23	intronic	23:46056001-46057600	1600
9	intergenic	9:25319201-25325600	6400
17	intergenic	17:10316401-10318400	2000
1	intergenic	1:39415601-39420800	5200
17	intergenic	17:25537201-25540400	3200
3	intergenic	3:113704801-113707200	2400
7	intergenic	7:13326001-13328400	2400
12	intergenic	12:57371601-57380400	8800
4	intergenic	4:120325201-120328000	2800
24	intergenic	24:32058001-32061200	3200
20	intergenic	20:67102001-67104800	2800
26	intronic	26:26392001-26395200	3200
9	intergenic	9:3868801-3871600	2800
16	intronic	16:76204801-76206800	2000
5	intergenic	5:80582001-80584000	2000
1	intergenic	1:113466801-113469200	2400
8	intergenic	8:54757601-54760000	2400
27	intergenic	27:44343601-44347600	4000
4	intergenic	4:35899201-35904400	5200
14	intronic	14:6746801-6749200	2400
4	intergenic	4:25608401-25610400	2000
4	intergenic	4:93927601-93929600	2000
15	intergenic	15:13606801-13609200	2400
10	intronic	10:42802001-42803600	1600
12	exonic	12:13652401-14306800	654400
25	intronic	25:37549201-37551600	2400
6	intergenic	6:25541201-25543200	2000
18	ncRNA_exonic	18:53580401-53582400	2000
10	exonic	10:56779201-56782000	2800
14	intergenic	14:14366401-14368400	2000
X1	intronic	X1:19398001-19400800	2800
11	intergenic	11:51475201-51481600	6400
19	UTR3	19:6997601-6999200	1600
8	intergenic	8:42553601-42556400	2800
3	intronic	3:28262401-28266000	3600
29	exonic	29:51327201-51330800	3600
18	intergenic	18:43233201-43235200	2000
8	intergenic	8:104772001-104774000	2000
6	intergenic	6:47027201-47028800	1600
11	intergenic	11:52916001-52918800	2800
11	exonic	11:78552401-78554800	2400
28	intergenic	28:25520801-25528400	7600
1	intergenic	1:39202801-39204800	2000
17	intergenic	17:56903601-56940000	36400
10	intergenic	10:98576801-98578800	2000
2	intergenic	2:52616801-52619600	2800
5	intronic	5:35592001-35595200	3200
5	intronic	5:10866801-10869200	2400
10	intergenic	10:78813601-78815200	1600
17	intergenic	17:25487601-25489600	2000
5	intergenic	5:49734401-49737200	2800
24	intergenic	24:48331201-48342400	11200
11	intronic	11:336401-339600	3200
6	intronic	6:97057201-97059200	2000
8	intergenic	8:112280401-112282800	2400
26	intergenic	26:6758401-6763600	5200
11	intronic	11:61458001-61459600	1600
X1	intergenic	X1:23391601-23395200	3600
2	intronic	2:130518801-130522400	3600
15	intergenic	15:15060801-15062800	2000
X1	intergenic	X1:54052401-54055200	2800
18	UTR5	18:60894401-60896000	1600
11	intergenic	11:52771601-52773600	2000
1	intergenic	1:7316801-7323600	6800
7	intergenic	7:25517201-25519600	2400
20	intergenic	20:40699601-40701600	2000
7	intergenic	7:98859601-98861600	2000
9	intronic	9:90837201-90839200	2000
21	ncRNA_intronic	21:10572001-10574000	2000
16	intergenic	16:39131601-39135200	3600
23	intergenic	23:46574001-46576800	2800
26	exonic	26:9558401-9563200	4800
20	intergenic	20:148401-150400	2000
17	intergenic	17:3986401-3988400	2000
27	intergenic	27:3722801-3731200	8400
6	intergenic	6:85622401-85631200	8800
21	intergenic	21:52396001-52398000	2000
11	intergenic	11:22205601-22208800	3200
15	intronic	15:56398001-56400000	2000
2	intronic	2:80830001-80832000	2000
7	intergenic	7:36128001-36130000	2000
25	intergenic	25:32193201-32195200	2000
18	intergenic	18:61668001-61672800	4800
8	intergenic	8:110924001-110926400	2400
X2	intergenic	X2:40657601-40660800	3200
15	exonic	15:4366401-4375200	8800
20	intergenic	20:67414401-67416400	2000
7	intergenic	7:101280001-101288800	8800
6	exonic	6:102941201-102943200	2000
2	intergenic	2:77578001-77580000	2000
21	intergenic	21:69197601-69199600	2000
18	intronic	18:60128801-60130800	2000
25	ncRNA_exonic	25:35128401-35131600	3200
18	intergenic	18:60018401-60022800	4400
8	upstream	8:71286401-71290800	4400
2	intergenic	2:23278401-23283200	4800
16	intergenic	16:862801-865200	2400
19	intronic	19:802401-804400	2000
13	intergenic	13:22722801-22727200	4400
7	intergenic	7:37727601-37730000	2400
16	intergenic	16:6118401-6128000	9600
15	intergenic	15:36516401-36518000	1600
3	intergenic	3:95949201-95952000	2800
13	intergenic	13:48538401-48540800	2400
2	intergenic	2:102742001-102744400	2400
3	intergenic	3:69112801-69117200	4400
22	intergenic	22:3115601-3117600	2000
12	intergenic	12:49843201-49845200	2000
15	intergenic	15:37759201-37761200	2000
14	intergenic	14:50198801-50201600	2800
6	intergenic	6:1196401-1199600	3200
10	intergenic	10:60758401-60762400	4000
11	intronic	11:1410001-1412400	2400
23	intergenic	23:96401-98800	2400
21	intronic	21:16686401-16688800	2400
11	intergenic	11:61354801-61357200	2400
24	UTR5	24:39366801-39369600	2800
4	intergenic	4:80619601-80625600	6000
13	intergenic	13:2819201-2820800	1600
7	intergenic	7:21464001-21466000	2000
9	intronic	9:20583201-20587200	4000
12	exonic	12:16196001-16232000	36000
28	intergenic	28:39637201-39639600	2400
29	intergenic	29:4281201-4283600	2400
22	intronic	22:59509601-59513200	3600
17	intergenic	17:34845601-34847600	2000
18	intergenic	18:51096001-51102400	6400
2	intronic	2:135561201-135565600	4400
8	intergenic	8:57490001-57492800	2800
1	intergenic	1:80034801-80043200	8400
21	intergenic	21:4230801-4232800	2000
3	intronic	3:63668401-63670000	1600
4	intergenic	4:46160801-46166400	5600
10	intergenic	10:78809201-78812000	2800
X2	intergenic	X2:14287601-14289600	2000
15	intergenic	15:79067201-79069200	2000
5	intergenic	5:88821201-88824800	3600
13	intergenic	13:62134401-62156400	22000
12	intronic	12:2932001-2934000	2000
13	intronic	13:61316801-61318800	2000
3	ncRNA_exonic	3:101709201-101712800	3600
X1	intergenic	X1:9182801-9184800	2000
1	intergenic	1:16640001-16641600	1600
29	intergenic	29:376401-378400	2000
13	intergenic	13:11544001-11546800	2800
14	intergenic	14:68526801-68529600	2800
21	intronic	21:36304401-36311200	6800
13	intergenic	13:48057601-48060000	2400
7	intronic	7:43320401-43325200	4800
13	intergenic	13:3224801-3226800	2000
6	intergenic	6:95281601-95284400	2800
13	intergenic	13:48131201-48133200	2000
8	intergenic	8:111244001-111246400	2400
18	exonic	18:36723201-36725200	2000
12	intronic	12:15776401-15778000	1600
7	intergenic	7:108343201-108348400	5200
14	intergenic	14:46356401-46363200	6800
7	intergenic	7:6396401-6399200	2800
21	intergenic	21:17358401-17360000	1600
11	intergenic	11:16063201-16066800	3600
22	intergenic	22:36174801-36177600	2800
17	intergenic	17:49922401-49926400	4000
1	intronic	1:136559601-136562800	3200
6	intergenic	6:53380801-53382800	2000
17	intergenic	17:15763601-15770000	6400
29	intergenic	29:38175601-38178800	3200
16	exonic	16:78328401-78330800	2400
X1	intronic	X1:38654801-38656800	2000
14	intergenic	14:87320801-87322800	2000
21	intergenic	21:51195601-51197600	2000
16	intergenic	16:52216801-52219200	2400
7	intergenic	7:11646801-11648400	1600
25	exonic	25:6538801-6541200	2400
7	intergenic	7:77623601-77625600	2000
17	intronic	17:5899201-5901200	2000
18	intergenic	18:65814401-65817200	2800
27	intronic	27:18476001-18478000	2000
4	exonic	4:106265201-106267200	2000
24	intergenic	24:15725601-15727600	2000
5	intergenic	5:116201601-116204000	2400
X1	intergenic	X1:5600401-5604800	4400
8	intergenic	8:48826801-48832000	5200
15	intergenic	15:62699201-62703600	4400
10	intergenic	10:79106801-79108400	1600
15	intronic	15:77330401-77332400	2000
18	intergenic	18:13940001-13942000	2000
20	intergenic	20:33938801-33944000	5200
25	intergenic	25:621201-623600	2400
24	intergenic	24:1992001-1994000	2000
19	exonic	19:42460401-42462800	2400
11	intergenic	11:17742401-17745600	3200
1	intergenic	1:10050801-10060800	10000
5	intronic	5:6991201-6992800	1600
21	exonic	21:19375201-19401600	26400
29	intronic	29:16735201-16737600	2400
2	intergenic	2:1364401-1366400	2000
17	intronic	17:23505201-23507200	2000
5	intergenic	5:101986001-102063200	77200
24	intergenic	24:84001-89600	5600
25	intergenic	25:37170001-37173600	3600
24	intergenic	24:45742801-45748000	5200
7	intergenic	7:22842801-22846400	3600
21	downstream	21:69306001-69309200	3200
3	intronic	3:110542401-110544400	2000
28	intronic	28:42043601-42048800	5200
17	intergenic	17:47546801-47551600	4800
12	exonic	12:14681601-14736800	55200
14	intergenic	14:77665201-77667600	2400
10	intergenic	10:76350801-76354800	4000
X1	intergenic	X1:21263201-21264800	1600
27	intergenic	27:11937601-11939600	2000
14	intergenic	14:24549601-24554800	5200
8	intergenic	8:21351201-21354000	2800
20	intergenic	20:67561201-67570000	8800
11	intergenic	11:99197601-99200000	2400
8	intergenic	8:37014801-37017200	2400
22	intergenic	22:13505201-13508800	3600
9	intergenic	9:6736401-6740000	3600
X1	intergenic	X1:1644401-1646800	2400
24	intergenic	24:47552801-47556000	3200
14	intronic	14:36374401-36377200	2800
5	intergenic	5:32478001-32480000	2000
18	exonic	18:64448401-64515200	66800
12	intergenic	12:70763201-70765200	2000
20	intergenic	20:60380801-60387200	6400
22	intergenic	22:58060001-58062000	2000
20	intergenic	20:51548801-51554400	5600
16	intronic	16:11894001-11897600	3600
6	intergenic	6:51340401-51344000	3600
11	intergenic	11:60137201-60144400	7200
18	exonic	18:4174401-4176800	2400
17	intergenic	17:55880801-55882800	2000
14	intronic	14:81098401-81100400	2000
18	exonic	18:64730001-64731600	1600
1	intergenic	1:115444801-115447200	2400
17	intergenic	17:43494401-43496400	2000
X2	intergenic	X2:33916001-33923200	7200
1	intergenic	1:41158401-41160400	2000
1	intergenic	1:9714401-9721600	7200
7	intergenic	7:36021601-36024800	3200
X1	intergenic	X1:15691601-15693600	2000
8	intergenic	8:72866001-72869600	3600
1	intergenic	1:118354401-118356400	2000
7	exonic	7:96998801-97001200	2400
5	intergenic	5:13661201-13666800	5600
29	exonic	29:41385601-41388000	2400
3	intergenic	3:49286001-49290400	4400
7	intergenic	7:52080001-52085600	5600
18	intronic	18:60892001-60893600	1600
29	UTR3	29:48427601-48429600	2000
20	intergenic	20:49260401-49262400	2000
27	intronic	27:5396801-5398800	2000
1	intergenic	1:40882401-40885600	3200
5	intergenic	5:102070001-102072400	2400
20	intergenic	20:6052001-6054800	2800
23	intergenic	23:46783601-46786400	2800
20	intergenic	20:70066801-70069600	2800
8	intronic	8:4446001-4448400	2400
14	intergenic	14:34820401-34822000	1600
22	intergenic	22:29913601-29916000	2400
X1	intergenic	X1:47326801-47329600	2800
15	intergenic	15:4484401-4489200	4800
20	intergenic	20:16609201-16612800	3600
29	intergenic	29:7074401-7076800	2400
23	intergenic	23:23040001-23043600	3600
2	intergenic	2:7239601-7241600	2000
23	intergenic	23:801-2800	2000
6	intergenic	6:13761201-13764400	3200
20	intronic	20:40150001-40152000	2000
17	intronic	17:1766001-1768000	2000
6	intergenic	6:3160001-3169600	9600
23	intronic	23:32130401-32132800	2400
2	intergenic	2:41482801-41488400	5600
X1	intergenic	X1:53788001-53790000	2000
28	intergenic	28:28788801-28790800	2000
16	intergenic	16:40259201-40261200	2000
X1	intergenic	X1:52129601-52131200	1600
18	intronic	18:65343601-65345600	2000
2	intergenic	2:125417201-125421600	4400
24	intergenic	24:1153201-1155200	2000
19	intronic	19:57530401-57533600	3200
4	intergenic	4:120253201-120274000	20800
12	intergenic	12:22343201-22346800	3600
1	intergenic	1:15686401-15692800	6400
11	intergenic	11:46919601-46923200	3600
24	intergenic	24:15240001-15244000	4000
5	intergenic	5:57694001-57696400	2400
5	intergenic	5:71971201-71975600	4400
4	intronic	4:100594801-100600800	6000
28	intronic	28:1225201-1227600	2400
12	intergenic	12:27784401-27788800	4400
21	intronic	21:64225201-64227600	2400
5	intronic	5:114556801-114560400	3600
15	intergenic	15:73864801-73868400	3600
9	intergenic	9:16509201-16511200	2000
2	intergenic	2:63258801-63260400	1600
7	intergenic	7:32199601-32202800	3200
17	intergenic	17:32661601-32665200	3600
17	intergenic	17:640001-642800	2800
19	intronic	19:55876401-55878800	2400
8	intergenic	8:104153601-104156400	2800
16	intergenic	16:53699601-53702400	2800
8	intergenic	8:16054801-16057200	2400
21	intronic	21:20944001-20946400	2400
13	intergenic	13:61792401-61794400	2000
23	exonic	23:22440401-22442400	2000
12	intronic	12:50786801-50788400	1600
10	intergenic	10:26350801-26353200	2400
X2	intergenic	X2:3724401-3729200	4800
5	intergenic	5:3526401-3529600	3200
13	intergenic	13:82215201-82217200	2000
12	intergenic	12:79643201-79645200	2000
15	intergenic	15:4323601-4326400	2800
13	intergenic	13:75908001-75912000	4000
29	exonic	29:37122801-37151200	28400
4	intronic	4:854401-856800	2400
18	intergenic	18:64440001-64443200	3200
3	intergenic	3:55176801-55180400	3600
1	intronic	1:137818401-137821600	3200
9	intronic	9:36432801-36435200	2400
17	intergenic	17:67469201-67471200	2000
3	intronic	3:100257201-100260400	3200
6	intergenic	6:1356001-1359600	3600
19	intergenic	19:7407601-7411600	4000
X1	intergenic	X1:33226401-33229200	2800
10	intronic	10:24168001-24170400	2400
7	intergenic	7:378801-380800	2000
29	exonic	29:49568001-49571600	3600
28	intergenic	28:9712801-9714400	1600
27	intergenic	27:34973201-34977200	4000
19	intergenic	19:1740001-1742800	2800
13	intergenic	13:34300401-34304400	4000
20	intergenic	20:31600801-31604000	3200
21	intergenic	21:13882801-13885200	2400
X1	intergenic	X1:54077601-54080000	2400
12	intergenic	12:18622801-18626800	4000
28	intergenic	28:25226401-25228800	2400
24	intergenic	24:44106801-44112400	5600
2	intergenic	2:27383601-27386400	2800
5	intergenic	5:89812401-89815200	2800
18	intergenic	18:40712801-40714400	1600
18	intronic	18:59534001-59536400	2400
20	intergenic	20:42365601-42371200	5600
18	UTR3	18:63036801-63040400	3600
4	intergenic	4:85020001-85029600	9600
21	intergenic	21:51212801-51214800	2000
17	intergenic	17:68649201-68657200	8000
8	intergenic	8:16160001-16162000	2000
4	intergenic	4:41800001-41801600	1600
4	intronic	4:19768401-19770400	2000
14	intergenic	14:31391601-31393600	2000
8	intergenic	8:33288801-33293200	4400
11	intergenic	11:88286801-88288800	2000
14	intergenic	14:24776401-24778400	2000
11	intergenic	11:80319601-80321600	2000
5	intergenic	5:51371201-51374000	2800
2	intronic	2:94186401-94192000	5600
9	intergenic	9:18313201-18319200	6000
8	intergenic	8:95998001-96001200	3200
6	intergenic	6:12125601-12127600	2000
6	intergenic	6:54196401-54199600	3200
4	intronic	4:82662801-82664800	2000
18	intergenic	18:66235201-66243600	8400
2	intergenic	2:131030001-131032000	2000
1	intergenic	1:30838401-30841600	3200
4	intergenic	4:12270801-12276000	5200
6	intergenic	6:78954401-78956800	2400
21	intronic	21:13819601-13823600	4000
9	intergenic	9:5182401-5187200	4800
19	intergenic	19:1913201-1915200	2000
9	intergenic	9:52913601-52915600	2000
15	exonic	15:54432801-54434400	1600
15	intronic	15:57888801-57891200	2400
28	intergenic	28:5605601-5609200	3600
5	intergenic	5:97108801-97117200	8400
9	intergenic	9:65318401-65320400	2000
2	intergenic	2:67329601-67336000	6400
7	UTR3	7:97818001-97820000	2000
8	intronic	8:90052001-90054000	2000
12	intergenic	12:29723201-29726400	3200
17	upstream	17:6195201-6203200	8000
19	intergenic	19:41142001-41144000	2000
23	intronic	23:1003201-1005600	2400
16	intergenic	16:12109601-12111600	2000
29	intronic	29:10323601-10330400	6800
17	intergenic	17:47956801-47959600	2800
13	intergenic	13:81097201-81100400	3200
15	intergenic	15:4326801-4328800	2000
20	intergenic	20:64837601-64841200	3600
17	intronic	17:51548001-51550000	2000
1	intergenic	1:10568001-10570000	2000
5	intergenic	5:117583201-117585200	2000
8	intergenic	8:33248801-33250800	2000
29	intronic	29:34180001-34182400	2400
5	intergenic	5:118299601-118301600	2000
X2	intergenic	X2:6526401-6528400	2000
7	intergenic	7:99244401-99252800	8400
26	intergenic	26:47528401-47531600	3200
15	intergenic	15:80701601-80704000	2400
9	intergenic	9:78370001-78372000	2000
5	intergenic	5:30982401-30988400	6000
3	upstream	3:1756801-1758800	2000
18	UTR5	18:57770001-57772800	2800
25	intronic	25:25468801-25470800	2000
9	intergenic	9:37210801-37219200	8400
X2	exonic	X2:11707201-11710000	2800
4	intergenic	4:67756801-67765200	8400
8	intergenic	8:98164401-98166000	1600
20	intergenic	20:58123201-58125200	2000
13	intergenic	13:62216401-62218000	1600
20	intergenic	20:55287201-55289600	2400
28	intergenic	28:13186001-13192400	6400
23	intergenic	23:22604401-22606000	1600
21	intergenic	21:59862801-59865600	2800
7	intronic	7:2592401-2597200	4800
14	intergenic	14:87766001-87767600	1600
23	intergenic	23:18004401-18009200	4800
9	intergenic	9:45863601-45865600	2000
15	exonic	15:4329201-4346000	16800
22	intergenic	22:2504401-2506800	2400
5	intergenic	5:116795601-116797600	2000
12	intergenic	12:29920801-29925200	4400
21	exonic	21:18544001-18547200	3200
11	intergenic	11:23138401-23144400	6000
10	intergenic	10:60474001-60476000	2000
21	intronic	21:22684001-22687200	3200
8	intergenic	8:73293601-73296000	2400
13	intergenic	13:15816801-15818800	2000
11	intergenic	11:35642401-35645600	3200
1	intergenic	1:153650001-153652000	2000
4	intergenic	4:120527201-120539200	12000
16	intronic	16:44914001-44917600	3600
19	intergenic	19:58536001-58538000	2000
11	intergenic	11:17647201-17655200	8000
1	intergenic	1:16082001-16086400	4400
17	intergenic	17:21200001-21204800	4800
4	intronic	4:28822001-28824000	2000
2	intergenic	2:54492801-54495200	2400
19	exonic	19:41278401-41282000	3600
3	intergenic	3:83471601-83473600	2000
X1	intergenic	X1:32810801-32816400	5600
3	intronic	3:63046001-63048400	2400
3	intergenic	3:35701201-35702800	1600
3	intergenic	3:50036001-50037600	1600
5	intronic	5:107518801-107520800	2000
5	intronic	5:62496401-62498400	2000
18	exonic	18:40368001-40372400	4400
13	intergenic	13:26783201-26788400	5200
17	intronic	17:60942401-60947200	4800
6	intronic	6:30214001-30239200	25200
18	intronic	18:58321201-58324000	2800
1	intergenic	1:130962401-130964000	1600
24	intergenic	24:18034401-18036000	1600
14	intergenic	14:29024801-29026800	2000
18	intergenic	18:42833601-42837600	4000
9	intergenic	9:930801-935200	4400
6	intergenic	6:15692001-15694000	2000
4	intronic	4:112137601-112139600	2000
2	intergenic	2:126337201-126339200	2000
24	intergenic	24:51411201-51413200	2000
13	intergenic	13:6229601-6231600	2000
X2	intergenic	X2:11903601-11905600	2000
22	intergenic	22:20592801-20594400	1600
14	intergenic	14:32708801-32711200	2400
5	intergenic	5:54380801-54382400	1600
15	exonic	15:4386801-4435200	48400
18	intergenic	18:19393201-19395600	2400
22	intergenic	22:34130001-34132400	2400
15	intergenic	15:70784401-70794400	10000
21	intergenic	21:11424801-11427200	2400
23	intronic	23:11125601-11129600	4000
7	intergenic	7:9601601-9607600	6000
18	exonic	18:9586001-9588400	2400
24	intergenic	24:26948401-26950400	2000
14	intronic	14:62532801-62534800	2000
17	intergenic	17:46682001-46686000	4000
2	intergenic	2:92000001-92005200	5200
X1	ncRNA_exonic	X1:57397201-57399600	2400
6	exonic	6:113540001-113542000	2000
6	intergenic	6:63294401-63296400	2000
3	intergenic	3:9979201-9982400	3200
5	exonic	5:25795201-25797600	2400
17	exonic	17:9720401-9738400	18000
13	intergenic	13:62128401-62134000	5600
16	intergenic	16:9734801-9742000	7200
7	intronic	7:42832001-42836000	4000
13	intronic	13:9302001-9304000	2000
13	intergenic	13:37132801-37134800	2000
2	intergenic	2:28380001-28381600	1600
3	intergenic	3:34629601-34631600	2000
21	intergenic	21:34302401-34306000	3600
5	intergenic	5:54348801-54354400	5600
19	intergenic	19:13601-32800	19200
9	intronic	9:82830801-82834400	3600
21	intergenic	21:34180801-34183200	2400
21	exonic	21:58164801-58166800	2000
7	exonic	7:99230401-99242000	11600
11	exonic	11:104909601-104912000	2400
4	intergenic	4:83659601-83661600	2000
18	intergenic	18:61193201-61195200	2000
14	intergenic	14:88448001-88451200	3200
29	intergenic	29:5063201-5064800	1600
20	intergenic	20:31661201-31664400	3200
1	intergenic	1:146561601-146564800	3200
26	intronic	26:16425201-16430000	4800
5	intergenic	5:31334801-31343200	8400
10	intronic	10:98190401-98195600	5200
19	intergenic	19:2472801-2474800	2000
4	intergenic	4:83523601-83528400	4800
23	intergenic	23:47684001-47686400	2400
2	intergenic	2:125632001-125634800	2800
19	upstream	19:19006001-19008000	2000
21	intergenic	21:11273201-11275600	2400
26	intergenic	26:13725601-13727600	2000
9	intergenic	9:34604001-34608000	4000
2	intergenic	2:135114001-135115600	1600
25	intronic	25:11982001-11984800	2800
21	exonic	21:67907201-67909200	2000
6	exonic	6:113250401-113252800	2400
21	intergenic	21:19403201-19406000	2800
5	intergenic	5:2260401-2264000	3600
17	intergenic	17:32577601-32580800	3200
18	intergenic	18:61674001-61678000	4000
18	intergenic	18:64444801-64448800	4000
24	intergenic	24:53614801-53618400	3600
8	intergenic	8:19289201-19291600	2400
8	intronic	8:75713201-75760000	46800
8	intergenic	8:97282801-97284800	2000
17	intergenic	17:60164801-60168000	3200
X2	intergenic	X2:6116401-6119600	3200
15	intergenic	15:4258001-4266400	8400
29	intergenic	29:5265601-5269600	4000
12	intergenic	12:62152001-62156400	4400
23	intergenic	23:26785601-26787600	2000
15	downstream	15:4287201-4289200	2000
24	intronic	24:53001601-53006400	4800
19	intergenic	19:2695201-2703200	8000
2	intergenic	2:12051201-12053600	2400
3	intergenic	3:108161201-108164800	3600
25	intergenic	25:41241201-41243600	2400
7	intergenic	7:94689601-94694400	4800
1	intronic	1:156238801-156240800	2000
2	intergenic	2:127296001-127300400	4400
4	intergenic	4:41013601-41015600	2000
22	intergenic	22:3324401-3327600	3200
8	intergenic	8:88178001-88180000	2000
4	intergenic	4:4376801-4380800	4000
18	upstream	18:58180401-58182000	1600
1	intergenic	1:16222401-16224400	2000
27	intergenic	27:33339201-33342400	3200
23	exonic	23:41052401-41054800	2400
14	intergenic	14:51335201-51337200	2000
17	intergenic	17:48080801-48092400	11600
5	exonic	5:14779201-14781200	2000
21	intergenic	21:48279201-48281200	2000
12	intronic	12:14996401-14998400	2000
18	exonic	18:61680001-61697200	17200
9	intronic	9:29968401-29976800	8400
4	intergenic	4:115566401-115570400	4000
10	intergenic	10:97491201-97493600	2400
1	intergenic	1:6151601-6154000	2400
6	intergenic	6:117640401-117642000	1600
7	intergenic	7:99325201-99329600	4400
X1	intronic	X1:22480801-22482800	2000
22	intergenic	22:20966001-20969200	3200
3	intronic	3:61246401-61248400	2000
11	intergenic	11:34942801-34948000	5200
19	intergenic	19:1576001-1606000	30000
12	intergenic	12:13410801-13414400	3600
22	intergenic	22:22131601-22134000	2400
5	exonic	5:52191201-52192800	1600
3	intronic	3:107376801-107379600	2800
27	intergenic	27:25716401-25718400	2000
11	exonic	11:93186001-93204800	18800
7	intergenic	7:69264801-69267200	2400
15	intergenic	15:61856801-61864400	7600
21	exonic	21:19218801-19222400	3600
X1	intergenic	X1:13542801-13547200	4400
24	intergenic	24:44485601-44487600	2000
X2	intergenic	X2:30314801-30319600	4800
10	ncRNA_exonic	10:79005201-79009200	4000
12	intronic	12:15689601-15698000	8400
21	intergenic	21:3732401-3736800	4400
5	intergenic	5:16350801-16352800	2000
5	UTR5	5:25752401-25755200	2800
X1	intergenic	X1:3675201-3679600	4400
4	intronic	4:16644401-16649600	5200
14	intergenic	14:41242401-41245200	2800
15	intergenic	15:13159201-13160800	1600
18	intergenic	18:60024001-60037200	13200
23	ncRNA_intronic	23:42120001-42122000	2000
24	intergenic	24:4839201-4841200	2000
5	intergenic	5:310001-312400	2400
2	intergenic	2:62226401-62230000	3600
7	intergenic	7:94031601-94051200	19600
3	intergenic	3:96600401-96602400	2000
27	intergenic	27:13986001-13988000	2000
25	splicing	25:18843201-18845200	2000
6	intronic	6:95994801-95997200	2400
2	intergenic	2:3768801-3770800	2000
1	intergenic	1:42246801-42258400	11600
11	intronic	11:12232401-12234400	2000
27	intergenic	27:20803201-20805200	2000
3	exonic	3:28780401-28782400	2000
14	intergenic	14:84169201-84171200	2000
10	intergenic	10:40516401-40518000	1600
11	intergenic	11:105009601-105013200	3600
1	intergenic	1:93590001-93592000	2000
10	intergenic	10:64490001-64491600	1600
25	intronic	25:6122801-6124800	2000
19	intergenic	19:250401-252400	2000
X1	intergenic	X1:2167601-2170400	2800
15	intronic	15:28039601-28044400	4800
13	intergenic	13:17601-19600	2000
21	intergenic	21:38380401-38382400	2000
9	intergenic	9:7657201-7658800	1600
5	intergenic	5:49608801-49612400	3600
8	intronic	8:7041601-7043600	2000
21	intergenic	21:25368801-25371200	2400
5	intergenic	5:71362001-71364000	2000
7	intergenic	7:24982001-24985200	3200
5	intergenic	5:57500801-57503600	2800
22	intergenic	22:32037201-32043200	6000
26	intronic	26:46069201-46073600	4400
7	intergenic	7:39530001-39532000	2000
26	intronic	26:336801-339600	2800
25	intergenic	25:6654801-6656800	2000
19	intronic	19:28048801-28052000	3200
11	intronic	11:82632001-82633600	1600
9	intergenic	9:44330401-44332400	2000
19	intergenic	19:35201-88800	53600
26	intergenic	26:46800401-46802400	2000
14	intergenic	14:90406801-90412000	5200
15	intronic	15:20036801-20038800	2000
18	intergenic	18:45500801-45502800	2000
19	intronic	19:57016401-57018800	2400
10	intergenic	10:78736801-78740800	4000
7	exonic	7:92445601-92448000	2400
15	exonic	15:52848401-52850400	2000
5	intergenic	5:117080401-117083200	2800
17	intergenic	17:15738001-15740000	2000
6	intergenic	6:6398001-6399600	1600
13	intergenic	13:11418001-11424800	6800
23	exonic	23:22623201-22625600	2400
11	intergenic	11:46926001-46928000	2000
19	intergenic	19:42920801-42944000	23200
20	intergenic	20:29890001-29893600	3600
7	intronic	7:2530001-2532000	2000
15	intergenic	15:78376401-78378400	2000
8	intergenic	8:49844401-49849200	4800
2	intergenic	2:12385201-12387200	2000
5	intronic	5:47741601-47743200	1600
2	intronic	2:99083601-99085600	2000
5	exonic	5:25446001-25448800	2800
20	intergenic	20:16161601-16163600	2000
1	intronic	1:144416001-144418000	2000
19	intergenic	19:11290001-11292000	2000
17	intergenic	17:49899201-49904800	5600
6	intergenic	6:13928001-13934400	6400
22	intronic	22:13848801-13850800	2000
7	intronic	7:14536001-14538000	2000
1	intergenic	1:16891201-16893600	2400
4	intronic	4:7708001-7712400	4400
26	intergenic	26:49405601-49407600	2000
18	upstream	18:53963601-53965600	2000
21	intergenic	21:51546001-51550000	4000
18	intergenic	18:61362001-61364400	2400
23	intergenic	23:43337601-43339600	2000
23	intergenic	23:44781201-44784800	3600
14	intergenic	14:758401-760400	2000
26	exonic	26:35386401-35388800	2400
10	intergenic	10:35102001-35104000	2000
24	exonic	24:62053201-62072400	19200
8	intergenic	8:49944801-49947600	2800
3	intergenic	3:95899201-95901200	2000
5	intergenic	5:57032401-57035200	2800
4	exonic	4:14199201-14236800	37600
6	exonic	6:19037201-19041600	4400
18	intergenic	18:60287201-60289200	2000
1	intergenic	1:55400801-55403600	2800
1	intergenic	1:155201601-155203600	2000
28	intergenic	28:39630001-39632400	2400
24	intergenic	24:25886401-25888400	2000
6	intronic	6:32422401-32424400	2000
16	intergenic	16:42992001-42995600	3600
24	intergenic	24:9005201-9009200	4000
6	intronic	6:103054401-103056400	2000
24	intergenic	24:14683601-14685600	2000
2	intergenic	2:67292401-67294800	2400
9	intergenic	9:4668401-4670800	2400
14	intergenic	14:60363601-60365600	2000
2	intergenic	2:123623601-123626000	2400
12	intergenic	12:84590001-84596000	6000
1	intergenic	1:39072001-39074000	2000
28	intergenic	28:7640001-7642400	2400
20	intergenic	20:31596801-31600400	3600
24	intergenic	24:36916001-36918400	2400
1	intergenic	1:11438801-11443200	4400
2	intronic	2:108979601-108981600	2000
25	intronic	25:35031601-35035200	3600
4	intergenic	4:87763201-87765600	2400
5	intergenic	5:75250401-75257200	6800
5	intergenic	5:101544401-101624800	80400
2	intronic	2:124710801-124712800	2000
13	intergenic	13:62034801-62036800	2000
23	intergenic	23:23035201-23038800	3600
16	intronic	16:5050801-5052800	2000
11	exonic	11:101056001-101058000	2000
19	upstream	19:51480001-51482400	2400
20	intergenic	20:30704001-30707200	3200
11	intergenic	11:31388001-31390000	2000
1	intergenic	1:122079201-122081200	2000
14	intergenic	14:76536801-76538800	2000
12	intergenic	12:79632001-79635600	3600
10	intronic	10:98168801-98173200	4400
10	intergenic	10:90014401-90016400	2000
11	UTR3	11:68727601-68734800	7200
X1	intergenic	X1:33366401-33368400	2000
26	intergenic	26:25765601-25772400	6800
12	intergenic	12:24111601-24113200	1600
4	intergenic	4:31881201-31882800	1600
18	intergenic	18:58651201-58654000	2800
9	intronic	9:19201601-19205200	3600
20	intergenic	20:26739201-26742800	3600
7	intronic	7:38107601-38110400	2800
X2	intergenic	X2:21115201-21117200	2000
16	intergenic	16:5013601-5015600	2000
7	exonic	7:106073201-106075200	2000
19	exonic	19:42540401-42563600	23200
19	exonic	19:41282801-41292800	10000
15	intergenic	15:4664001-4668000	4000
1	intergenic	1:12144401-12153600	9200
15	intergenic	15:79790801-79801600	10800
1	intergenic	1:153633601-153636000	2400
24	intronic	24:20316801-20318400	1600
25	intronic	25:40477201-40479200	2000
5	intergenic	5:117776401-117778800	2400
28	intergenic	28:10358401-10360800	2400
4	intergenic	4:105972801-105979600	6800
17	intergenic	17:45383601-45385600	2000
18	exonic	18:58608401-58640800	32400
5	intergenic	5:54473601-54476000	2400
5	intergenic	5:28466401-28468800	2400
16	intergenic	16:78276801-78278800	2000
10	intergenic	10:84759601-84761600	2000
23	intronic	23:31964401-31966800	2400
13	intronic	13:52773201-52775200	2000
18	intergenic	18:60308801-60310800	2000
16	intergenic	16:23967601-23971200	3600
9	intronic	9:73778801-73780800	2000
6	intergenic	6:106587201-106594400	7200
16	intergenic	16:40553601-40556000	2400
X1	exonic	X1:39238001-39240800	2800
1	intronic	1:108751601-108754000	2400
24	intergenic	24:59518001-59520400	2400
20	intergenic	20:5228401-5232400	4000
8	intergenic	8:68490001-68500400	10400
19	intergenic	19:1949201-1951200	2000
12	intergenic	12:83305201-83308400	3200
10	intergenic	10:37397601-37403200	5600
8	intergenic	8:109403601-109405600	2000
7	exonic	7:47874001-47876000	2000
6	intronic	6:81795201-81802400	7200
27	intergenic	27:77201-80800	3600
25	exonic	25:25837201-25839600	2400
15	ncRNA_intronic	15:66098801-66100800	2000
5	intergenic	5:10092801-10095200	2400
25	exonic	25:1550001-1553600	3600
14	intergenic	14:63820401-63822000	1600
15	intergenic	15:55655201-55657200	2000
15	intergenic	15:66052001-66059600	7600
21	intergenic	21:51188801-51191200	2400
16	intergenic	16:9676001-9679200	3200
9	intergenic	9:69496801-69500800	4000
3	intronic	3:110753201-110755200	2000
20	intergenic	20:47892801-47899200	6400
15	intergenic	15:69230801-69233600	2800
13	intergenic	13:46933201-46935200	2000
18	intergenic	18:27895601-27899600	4000
5	intergenic	5:31397201-31400800	3600
5	exonic	5:25716401-25718400	2000
2	intergenic	2:24403601-24410000	6400
14	intronic	14:74794801-74799200	4400
3	exonic	3:66529601-66638800	109200
6	intergenic	6:83652801-83654800	2000
9	intergenic	9:34942801-34950800	8000
1	intergenic	1:104461201-104464000	2800
1	intergenic	1:119678401-119680800	2400
15	intergenic	15:78950801-78953600	2800
10	intergenic	10:4396801-4399200	2400
3	exonic	3:117840401-117845600	5200
5	exonic	5:56676001-56678400	2400
15	intergenic	15:14626001-14628400	2400
15	intergenic	15:79427201-79428800	1600
6	intronic	6:77430001-77434800	4800
13	intergenic	13:45177201-45178800	1600
8	intergenic	8:44598001-44599600	1600
19	exonic	19:27278801-27281200	2400
2	intergenic	2:57683201-57689200	6000
14	intergenic	14:53221201-53222800	1600
13	intergenic	13:73292801-73294800	2000
21	exonic	21:68844401-68846800	2400
6	intergenic	6:107364401-107366000	1600
18	exonic	18:49376001-49378000	2000
11	intergenic	11:91659201-91661200	2000
26	intronic	26:48384001-48388000	4000
12	intergenic	12:85573601-85575600	2000
4	intergenic	4:36770401-36772400	2000
5	intergenic	5:101674001-101677600	3600
16	intergenic	16:52090001-52092000	2000
19	exonic	19:51488001-51494800	6800
16	exonic	16:51044401-51046400	2000
12	exonic	12:13432801-13641200	208400
12	intergenic	12:78333601-78336000	2400
29	intergenic	29:8142401-8146000	3600
10	intronic	10:48075201-48077200	2000
15	intergenic	15:37729201-37733200	4000
8	intergenic	8:18729201-18732000	2800
14	intergenic	14:2117201-2120400	3200
10	intergenic	10:9752401-9756000	3600
13	exonic	13:37866801-37868400	1600
1	intergenic	1:22314401-22317200	2800
11	intronic	11:92565201-92567200	2000
15	intergenic	15:72358001-72361600	3600
20	intergenic	20:68347201-68349600	2400
X1	exonic	X1:22616001-22617600	1600
5	intergenic	5:101003601-101014400	10800
24	exonic	24:56818401-56820400	2000
7	exonic	7:58200001-58210400	10400
4	intergenic	4:79928801-79934400	5600
2	intergenic	2:85094001-85096800	2800
29	intronic	29:29141201-29144000	2800
20	exonic	20:8097601-8099600	2000
15	intergenic	15:78941201-78948000	6800
25	intergenic	25:14641201-14647200	6000
15	upstream	15:9318001-9320800	2800
X2	intergenic	X2:16409201-16411600	2400
3	intergenic	3:34798801-34800400	1600
4	intergenic	4:118797201-118800000	2800
6	intronic	6:101464801-101468000	3200
5	intergenic	5:58193201-58195600	2400
X1	intergenic	X1:9203601-9206800	3200
6	intronic	6:85456801-85459200	2400
18	exonic	18:51912001-51916000	4000
21	UTR3	21:48457201-48461200	4000
3	intronic	3:114200001-114202000	2000
16	exonic	16:42861201-42954400	93200
5	intronic	5:39619201-39621600	2400
4	intronic	4:38126401-38128400	2000
27	intergenic	27:23078801-23082400	3600
27	intronic	27:24194401-24196400	2000
20	intergenic	20:16003201-16012400	9200
9	downstream	9:89299601-89303200	3600
23	intergenic	23:23134801-23138000	3200
13	intergenic	13:75852401-75854800	2400
20	intergenic	20:16074401-16077200	2800
20	intergenic	20:42342401-42348000	5600
1	intergenic	1:100655601-100658400	2800
12	intergenic	12:84493201-84495200	2000
2	exonic	2:130714801-130716800	2000
21	intergenic	21:2384801-2386400	1600
23	intergenic	23:21902801-21905200	2400
6	intergenic	6:53579601-53585600	6000
2	intergenic	2:17223201-17225200	2000
22	intergenic	22:8478801-8481600	2800
4	intronic	4:83806801-83808800	2000
X1	intergenic	X1:2824001-2826400	2400
11	intronic	11:55387601-55390000	2400
9	intergenic	9:74579201-74581200	2000
9	intergenic	9:78350801-78352800	2000
12	intergenic	12:80871601-80873600	2000
15	intronic	15:73212001-73216400	4400
6	intergenic	6:33412001-33413600	1600
3	intergenic	3:88453601-88462400	8800
X2	intergenic	X2:47284801-47308400	23600
11	intergenic	11:33664401-33669200	4800
15	exonic	15:34971601-34982800	11200
1	intergenic	1:8464001-8466400	2400
13	intergenic	13:164001-172800	8800
21	exonic	21:64901201-64903200	2000
12	intronic	12:42197201-42203600	6400
6	intronic	6:33652001-33654400	2400
14	intergenic	14:56420401-56422400	2000
7	intergenic	7:103454001-103463600	9600
15	intergenic	15:78978801-78987600	8800
7	intergenic	7:76158001-76160800	2800
1	intergenic	1:38748801-38752400	3600
X1	intergenic	X1:14070801-14072800	2000
16	intronic	16:49112801-49114800	2000
7	intergenic	7:99091601-99093200	1600
17	UTR3	17:6516801-6518800	2000
17	intergenic	17:45659201-45662800	3600
21	intergenic	21:10868401-10870400	2000
7	intergenic	7:103444401-103453600	9200
11	intronic	11:106091201-106097600	6400
17	intronic	17:61014801-61018000	3200
3	intergenic	3:82792001-82794400	2400
26	intergenic	26:49736401-49741600	5200
29	intergenic	29:1308801-1310800	2000
2	intronic	2:80156001-80158000	2000
24	intronic	24:20318801-20322000	3200
X1	intergenic	X1:125201-128400	3200
1	intergenic	1:47662401-47664400	2000
17	intergenic	17:56843601-56862400	18800
1	intergenic	1:48000401-48002000	1600
4	intergenic	4:67750801-67756400	5600
28	intergenic	28:24650801-24656400	5600
1	intergenic	1:48476001-48478400	2400
1	exonic	1:151429201-151431200	2000
15	exonic	15:34711201-34721200	10000
6	intergenic	6:81924401-81928400	4000
24	intronic	24:40831601-40833600	2000
25	exonic	25:1103601-1105600	2000
2	intronic	2:110514401-110516800	2400
16	intergenic	16:5015201-5017200	2000
28	intergenic	28:44060001-44062400	2400
21	intergenic	21:62749601-62752400	2800
2	intergenic	2:125494801-125496800	2000
15	intergenic	15:12802001-12804400	2400
12	downstream	12:9201-12800	3600
1	intergenic	1:155195201-155197600	2400
20	intergenic	20:15871601-15873600	2000
14	intronic	14:897601-899600	2000
1	intergenic	1:136292801-136294400	1600
22	intronic	22:13859601-13861600	2000
1	intronic	1:91498401-91500400	2000
12	intergenic	12:26512001-26516000	4000
20	intergenic	20:16645201-16654000	8800
1	intergenic	1:12625601-12635200	9600
16	exonic	16:152401-156400	4000
5	intronic	5:80690801-80692800	2000
1	intergenic	1:155472401-155476000	3600
2	intergenic	2:77914401-77917200	2800
3	intergenic	3:80838401-80844000	5600
3	intergenic	3:81746801-81748800	2000
24	intergenic	24:1353201-1356800	3600
5	intergenic	5:98847601-98850400	2800
9	intergenic	9:45538801-45541200	2400
17	intergenic	17:25708801-25710400	1600
X2	intergenic	X2:7741601-7743200	1600
X1	intronic	X1:22708801-22710800	2000
4	intergenic	4:58701601-58703600	2000
15	exonic	15:3947201-4044000	96800
21	intergenic	21:37462401-37465600	3200
16	intergenic	16:13105201-13107200	2000
18	ncRNA_exonic	18:12945601-12949200	3600
11	intergenic	11:69407201-69409200	2000
12	exonic	12:14983201-14995600	12400
1	intergenic	1:46395201-46403600	8400
29	intergenic	29:30522801-30524800	2000
12	intronic	12:42183201-42184800	1600
12	intergenic	12:71921601-71924400	2800
15	intergenic	15:36112401-36114800	2400
5	intergenic	5:83155601-83157600	2000
22	intergenic	22:27370401-27373200	2800
5	intergenic	5:90964401-90969600	5200
2	intronic	2:33467601-33472800	5200
1	exonic	1:150446801-150541600	94800
28	intergenic	28:32585601-32587600	2000
14	intergenic	14:79752401-79754800	2400
20	intronic	20:63767601-63770000	2400
16	intergenic	16:37015601-37017200	1600
10	intergenic	10:61786801-61795200	8400
4	exonic	4:14783601-14785600	2000
24	intergenic	24:19403601-19408000	4400
14	intergenic	14:84249601-84252000	2400
1	intergenic	1:136236801-136239600	2800
3	intergenic	3:78959201-78961200	2000
24	intergenic	24:2140401-2142800	2400
21	intergenic	21:34332001-34342800	10800
18	exonic	18:46276001-46294000	18000
18	downstream	18:17780001-17782000	2000
3	ncRNA_exonic	3:101584801-101587600	2800
X1	intergenic	X1:43203601-43205600	2000
25	intronic	25:23436401-23440800	4400
19	exonic	19:51530801-51536000	5200
2	intergenic	2:69396801-69398800	2000
12	intronic	12:42178801-42182800	4000
18	UTR5	18:63688401-63690800	2400
12	intergenic	12:87222801-87233600	10800
8	intergenic	8:12312001-12314400	2400
8	intergenic	8:11319601-11322000	2400
20	intergenic	20:51801601-51803600	2000
7	UTR5	7:67015201-67018400	3200
2	intergenic	2:125902801-125906000	3200
17	intronic	17:54878001-54881600	3600
19	exonic	19:40994801-41000000	5200
19	exonic	19:26722001-26724000	2000
4	intergenic	4:47744001-47746000	2000
4	intergenic	4:120726401-120728800	2400
8	intergenic	8:18289201-18291200	2000
6	intergenic	6:14838801-14840800	2000
17	intergenic	17:54534001-54536000	2000
25	intronic	25:37558001-37560000	2000
1	intergenic	1:86644401-86658000	13600
X1	intronic	X1:40555201-40557600	2400
X2	intergenic	X2:27125201-27138000	12800
20	intergenic	20:44042001-44044400	2400
6	intronic	6:34699201-34704000	4800
5	intergenic	5:363201-365200	2000
13	intergenic	13:62125601-62128000	2400
24	intergenic	24:42890801-42892800	2000
7	intergenic	7:94052001-94069200	17200
14	intergenic	14:92466401-92470400	4000
17	intergenic	17:35071601-35074000	2400
12	intergenic	12:39552401-39554800	2400
26	intergenic	26:35183201-35185200	2000
10	intergenic	10:100973201-100975200	2000
14	intergenic	14:7233601-7236800	3200
18	intergenic	18:46144401-46151600	7200
29	intergenic	29:4878801-4880800	2000
28	intergenic	28:43652801-43655200	2400
7	intergenic	7:39134401-39137200	2800
6	intronic	6:103043601-103045200	1600
2	intronic	2:68978801-68981600	2800
27	intergenic	27:42892801-42896800	4000
3	intergenic	3:35276401-35278400	2000
4	intergenic	4:98683601-98688000	4400
3	downstream	3:108208801-108211200	2400
1	intergenic	1:150334001-150393200	59200
6	intronic	6:93478801-93481200	2400
18	intronic	18:12917601-12919600	2000
7	UTR3	7:97852401-97854400	2000
1	intronic	1:135732401-135736400	4000
15	intergenic	15:78698801-78702000	3200
11	intergenic	11:17924001-17931200	7200
13	intergenic	13:3119601-3123200	3600
12	intergenic	12:69038001-69040400	2400
20	intergenic	20:64845601-64849200	3600
X1	intergenic	X1:32740401-32742400	2000
5	intergenic	5:87015201-87018400	3200
19	exonic	19:51542401-51546000	3600
8	intronic	8:5281601-5284800	3200
2	downstream	2:16532801-16534800	2000
24	intergenic	24:28084001-28086400	2400
19	exonic	19:19012801-19078800	66000
22	intergenic	22:24710401-24712400	2000
11	intergenic	11:59352801-59356000	3200
2	intergenic	2:3233201-3235600	2400
20	intergenic	20:60305201-60308400	3200
5	intronic	5:51151201-51155600	4400
10	intronic	10:81482801-81485600	2800
4	intergenic	4:7595201-7598000	2800
5	intronic	5:11753601-11755600	2000
16	intergenic	16:16222001-16224000	2000
3	intergenic	3:66643601-66648000	4400
15	intergenic	15:68968401-68972000	3600
1	intronic	1:82848801-82850800	2000
3	intergenic	3:13201-17600	4400
12	intergenic	12:45021201-45022800	1600
9	intergenic	9:69768801-69770800	2000
21	intergenic	21:38060401-38082000	21600
1	intergenic	1:130861201-130863200	2000
6	intergenic	6:23318001-23322000	4000
15	intergenic	15:2231601-2233600	2000
15	intergenic	15:28736001-28738400	2400
1	intergenic	1:39454801-39456800	2000
5	intergenic	5:17215201-17216800	1600
16	intergenic	16:6606801-6615200	8400
7	intergenic	7:105444801-105447200	2400
1	exonic	1:150545201-150645600	100400
10	intergenic	10:75004801-75007200	2400
7	intergenic	7:77036001-77043200	7200
10	intergenic	10:78789601-78792000	2400
17	intergenic	17:68659201-68674400	15200
10	intergenic	10:9291201-9294400	3200
24	intergenic	24:61559201-61562800	3600
11	intergenic	11:6150801-6152800	2000
10	intronic	10:55529601-55532000	2400
2	intergenic	2:70600401-70602400	2000
18	intronic	18:65346401-65353600	7200
11	intergenic	11:46938001-46940000	2000
9	intronic	9:15328001-15330000	2000
4	exonic	4:51310401-51312800	2400
13	intergenic	13:41482401-41484800	2400
3	intergenic	3:59554401-59556400	2000
X1	intergenic	X1:35586001-35592400	6400
12	intergenic	12:87157201-87160400	3200
9	downstream	9:12589201-12591600	2400
X2	intergenic	X2:1594001-1596000	2000
17	splicing	17:67554001-67556000	2000
18	intergenic	18:62090001-62092400	2400
19	intergenic	19:5407201-5415600	8400
2	intergenic	2:133022401-133024400	2000
21	intergenic	21:1187601-1190400	2800
7	exonic	7:67331601-67394000	62400
27	intergenic	27:6040401-6042000	1600
X1	intergenic	X1:41515601-41517600	2000
7	intergenic	7:34128001-34133600	5600
22	intronic	22:47030001-47032000	2000
24	intergenic	24:14039601-14042000	2400
20	intergenic	20:60302001-60304800	2800
7	exonic	7:67586801-67589200	2400
8	intergenic	8:93820401-93824000	3600
7	intergenic	7:83412401-83419600	7200
1	intergenic	1:122724001-122870400	146400
5	intronic	5:69370001-69372400	2400
3	intergenic	3:80531201-80534000	2800
24	intergenic	24:56598001-56600800	2800
27	intronic	27:21559201-21561200	2000
28	intronic	28:30546001-30549200	3200
19	intronic	19:6009601-6011600	2000
2	intergenic	2:62390401-62394000	3600
X2	intergenic	X2:3081601-3084400	2800
10	intergenic	10:78940401-78944000	3600
21	exonic	21:38663201-38665200	2000
11	intergenic	11:41928401-41930000	1600
17	intergenic	17:70006801-70008800	2000
20	intergenic	20:60905201-60909200	4000
4	intronic	4:70170401-70172800	2400
12	intergenic	12:48417601-48419600	2000
25	intergenic	25:4773601-4775600	2000
1	intergenic	1:129424401-129435200	10800
15	exonic	15:34722401-34731600	9200
3	intergenic	3:6433201-6435200	2000
2	intergenic	2:81910801-81917600	6800
4	intergenic	4:4684001-4687600	3600
17	intergenic	17:4144001-4146000	2000
19	exonic	19:51524001-51526400	2400
12	exonic	12:16181601-16194000	12400
16	intergenic	16:8958801-8960800	2000
4	intronic	4:33740001-33742800	2800
6	intergenic	6:6029601-6034400	4800
15	intergenic	15:5302001-5305600	3600
29	intronic	29:42857601-42859600	2000
15	intergenic	15:62889201-62897600	8400
1	intergenic	1:37657201-37663200	6000
10	intergenic	10:28888001-28890800	2800
1	intronic	1:93906401-93909600	3200
1	intronic	1:138300401-138302400	2000
17	intronic	17:60271201-60272800	1600
5	intergenic	5:15906001-15908400	2400
17	intronic	17:13814001-13815600	1600
4	intronic	4:75342401-75347200	4800
18	exonic	18:46237201-46275600	38400
1	intergenic	1:33209601-33211600	2000
21	intronic	21:39705201-39708400	3200
7	intergenic	7:24727601-24730000	2400
3	intergenic	3:94580401-94582800	2400
16	intergenic	16:13648401-13651200	2800
17	intronic	17:60884001-60892400	8400
X1	intergenic	X1:41576801-41580800	4000
14	intergenic	14:90624801-90627200	2400
8	intergenic	8:82264401-82266400	2000
18	exonic	18:61412401-61414800	2400
28	intergenic	28:5779601-5781200	1600
15	exonic	15:30958801-30960800	2000
X2	intergenic	X2:31993201-31995600	2400
19	intergenic	19:51614801-51617600	2800
10	intergenic	10:78977601-78980800	3200
14	intergenic	14:91847601-91855200	7600
16	intergenic	16:6715201-6717600	2400
26	intergenic	26:34893601-34897600	4000
21	intergenic	21:18917601-18920000	2400
1	intronic	1:71447601-71449200	1600
7	intergenic	7:36193201-36195600	2400
18	intergenic	18:13482401-13484000	1600
3	exonic	3:101734401-101736000	1600
11	intergenic	11:102907601-102911200	3600
2	intergenic	2:69656001-69660000	4000
17	intergenic	17:60177601-60180400	2800
16	intergenic	16:50421201-50422800	1600
X2	intergenic	X2:33968401-33972000	3600
8	intergenic	8:2808401-2812400	4000
4	intronic	4:531601-533600	2000
10	intergenic	10:78741601-78744000	2400
24	intergenic	24:12927601-12930400	2800
3	ncRNA_exonic	3:97811201-97814000	2800
26	intergenic	26:47514001-47519200	5200
6	intergenic	6:64690401-64692400	2000
5	intergenic	5:94396401-94398400	2000
7	exonic	7:95688401-95691200	2800
25	intergenic	25:7201-10400	3200
5	intergenic	5:11156801-11159200	2400
18	intergenic	18:532001-534000	2000
6	intergenic	6:79574401-79576800	2400
3	exonic	3:21596801-21613600	16800
16	intergenic	16:77309601-77316400	6800
20	intergenic	20:64574801-64578000	3200
18	intronic	18:11257601-11259600	2000
7	intergenic	7:93991601-93993200	1600
14	intergenic	14:43564801-43566400	1600
27	intergenic	27:42936801-42938800	2000
X1	intronic	X1:34247601-34255600	8000
3	intergenic	3:111049201-111051200	2000
2	exonic	2:124245601-124248400	2800
7	intronic	7:2801601-2803600	2000
16	intergenic	16:40029201-40031200	2000
5	exonic	5:27135601-27151200	15600
21	intronic	21:56859601-56863200	3600
19	intronic	19:6029201-6031200	2000
20	intergenic	20:60310001-60314000	4000
5	exonic	5:96856001-96858000	2000
19	upstream	19:23951601-23954400	2800
29	intronic	29:23502401-23516400	14000
24	intergenic	24:62232801-62240400	7600
11	intronic	11:19386401-19388400	2000
3	intergenic	3:48727601-48730400	2800
20	intergenic	20:40583201-40589600	6400
17	intergenic	17:27204801-27206800	2000
17	exonic	17:68416401-68436800	20400
1	intergenic	1:13523201-13526000	2800
17	intronic	17:60878401-60882800	4400
11	intergenic	11:61358001-61360000	2000
14	intergenic	14:31453201-31455200	2000
15	exonic	15:7740801-7742800	2000
27	intergenic	27:15866001-15868400	2400
10	intronic	10:42919601-42924800	5200
10	intergenic	10:79762001-79769200	7200
10	intergenic	10:77804001-77805600	1600
15	intergenic	15:77768001-77773600	5600
8	intergenic	8:65374801-65379600	4800
13	intergenic	13:93601-97200	3600
4	intergenic	4:85425201-85426800	1600
7	intergenic	7:10467201-10472000	4800
3	exonic	3:17936001-17938000	2000
7	intergenic	7:99956001-99961200	5200
11	exonic	11:93172801-93185200	12400
17	intergenic	17:30317201-30319200	2000
14	exonic	14:81518001-81520400	2400
6	exonic	6:115817201-115819200	2000
3	intergenic	3:79772801-79776800	4000
4	intergenic	4:36598401-36605200	6800
12	intergenic	12:45234401-45243600	9200
8	intergenic	8:45878001-45880000	2000
19	intergenic	19:1816001-1819200	3200
24	intergenic	24:13711201-13714800	3600
29	intergenic	29:14472801-14476000	3200
25	intergenic	25:14633201-14641200	8000
6	intergenic	6:85474001-85476000	2000
16	intergenic	16:6720001-6726800	6800
21	intronic	21:67075201-67077600	2400
6	intergenic	6:24287201-24289600	2400
X2	exonic	X2:6862801-6864400	1600
17	intergenic	17:68699601-68701200	1600
6	intergenic	6:105705201-105709200	4000
17	intergenic	17:60088801-60090800	2000
X2	intergenic	X2:44340001-44346800	6800
3	intergenic	3:83780401-83783200	2800
24	intronic	24:4069601-4071600	2000
10	intergenic	10:1360001-1362000	2000
4	intergenic	4:1512001-1514400	2400
16	intergenic	16:9222401-9224000	1600
14	exonic	14:81062001-81068400	6400
15	intergenic	15:64904001-64908000	4000
11	intergenic	11:18364801-18391200	26400
19	exonic	19:13849601-13853600	4000
23	intergenic	23:26487201-26489200	2000
16	intergenic	16:53363201-53365200	2000
3	exonic	3:80789201-80790800	1600
6	intergenic	6:9806001-9810400	4400
15	intronic	15:65927201-65929600	2400
2	intergenic	2:67869201-67871600	2400
5	intergenic	5:13125601-13127200	1600
17	ncRNA_intronic	17:47113201-47115600	2400
5	exonic	5:34052401-34055200	2800
27	intergenic	27:39838401-39840000	1600
7	intergenic	7:11256001-11257600	1600
14	intergenic	14:21056001-21060800	4800
5	intronic	5:117372001-117374400	2400
7	intergenic	7:97212001-97214000	2000
23	UTR5	23:35120401-35122400	2000
12	intronic	12:60346801-60348800	2000
15	exonic	15:3930401-3942400	12000
6	intergenic	6:10376401-10378800	2400
1	intergenic	1:15957201-15960000	2800
10	intergenic	10:61847601-61855600	8000
17	intergenic	17:48862001-48866800	4800
24	intronic	24:48602401-48604400	2000
24	exonic	24:41589201-41591200	2000
20	intronic	20:12933201-12936800	3600
15	exonic	15:48652801-48654800	2000
11	intergenic	11:23476001-23480400	4400
18	intergenic	18:22460801-22462400	1600
17	exonic	17:60373601-60383200	9600
9	intergenic	9:56882401-56888000	5600
28	intergenic	28:33924401-33927200	2800
13	intronic	13:43020001-43022800	2800
17	intergenic	17:67493601-67497200	3600
13	intergenic	13:62020001-62022400	2400
X2	intergenic	X2:40107201-40110800	3600
24	intergenic	24:11407601-11410400	2800
11	upstream	11:46912401-46914800	2400
13	exonic	13:78141601-78146000	4400
14	intergenic	14:1685601-1687600	2000
17	intergenic	17:30556401-30560000	3600
29	intergenic	29:4356001-4359600	3600
2	intergenic	2:53696401-53698000	1600
2	intergenic	2:122888001-122889600	1600
1	intergenic	1:11968401-11975200	6800
18	exonic	18:57504401-57509600	5200
1	intergenic	1:16413601-16416000	2400
29	intergenic	29:7204801-7207600	2800
24	intronic	24:60768401-60771200	2800
18	intergenic	18:59697201-59698800	1600
6	exonic	6:111164801-111331600	166800
13	intergenic	13:29799201-29801200	2000
25	intronic	25:6104001-6106800	2800
7	intergenic	7:65729601-65731200	1600
2	intronic	2:115354001-115355600	1600
18	intergenic	18:12330801-12332800	2000
5	intergenic	5:52766801-52770000	3200
28	intronic	28:23026001-23029200	3200
5	exonic	5:114406001-114410400	4400
26	intergenic	26:45474401-45476400	2000
13	downstream	13:62194801-62197600	2800
25	intronic	25:35036001-35038800	2800
9	intergenic	9:14918801-14920400	1600
14	intergenic	14:87192401-87196800	4400
6	intergenic	6:62074401-62076400	2000
15	intergenic	15:22685201-22687200	2000
10	exonic	10:78206801-78402400	195600
12	intergenic	12:43178401-43181200	2800
4	intronic	4:62673601-62676800	3200
7	exonic	7:89948001-89950000	2000
8	intergenic	8:67671201-67672800	1600
11	intergenic	11:35871601-35873600	2000
1	intergenic	1:28974801-28976800	2000
16	intergenic	16:16267201-16269200	2000
17	intergenic	17:60131601-60133600	2000
2	intergenic	2:61710401-61712800	2400
5	exonic	5:55785201-55799600	14400
11	exonic	11:93342001-93345200	3200
17	intronic	17:64556801-64559600	2800
2	intergenic	2:63256801-63258800	2000
6	intergenic	6:85637201-85639600	2400
4	intergenic	4:102351601-102354000	2400
1	exonic	1:150646001-150818400	172400
12	intergenic	12:85453201-85469200	16000
20	intergenic	20:69957601-69959600	2000
19	intergenic	19:51610401-51612400	2000
11	intergenic	11:38792001-38800400	8400
24	intergenic	24:32454801-32457200	2400
23	intergenic	23:44810001-44816800	6800
X2	intergenic	X2:30072001-30077200	5200
29	intergenic	29:86401-88800	2400
14	intergenic	14:2466801-2468800	2000
16	intergenic	16:6087201-6088800	1600
1	intergenic	1:6982801-6984400	1600
1	intergenic	1:31144401-31146000	1600
4	intergenic	4:98690001-98694000	4000
6	intergenic	6:7857201-7863200	6000
17	intergenic	17:46772401-46775200	2800
19	exonic	19:51576401-51580000	3600
1	intergenic	1:21786001-21788000	2000
13	intronic	13:57803201-57805200	2000
6	intergenic	6:450401-453200	2800
5	intergenic	5:52214801-52216800	2000
X2	intergenic	X2:21111601-21113600	2000
X2	intergenic	X2:20922401-20936800	14400
27	intergenic	27:18312001-18314800	2800
18	exonic	18:52348401-52422800	74400
15	exonic	15:4273601-4277200	3600
X2	intergenic	X2:20708401-20710400	2000
17	ncRNA_exonic	17:68510401-68515600	5200
6	intronic	6:89108801-89112000	3200
2	intergenic	2:125349601-125354000	4400
1	intergenic	1:114587201-114591200	4000
23	intergenic	23:46571201-46573600	2400
X2	intronic	X2:41562801-41564400	1600
X2	intergenic	X2:25410401-25412400	2000
20	intergenic	20:60387601-60392400	4800
14	intergenic	14:38981201-38992000	10800
19	intergenic	19:22249601-22251600	2000
1	intergenic	1:74048801-74052400	3600
26	intergenic	26:21906001-21907600	1600
9	intergenic	9:91312801-91316000	3200
17	intergenic	17:64404001-64406400	2400
7	intergenic	7:90201201-90203200	2000
11	intergenic	11:62906001-62907600	1600
12	intronic	12:38801601-38805600	4000
10	intronic	10:67553601-67555600	2000
9	intergenic	9:90038401-90040800	2400
21	intronic	21:67080001-67081600	1600
X2	downstream	X2:37146801-37148400	1600
5	exonic	5:101893201-101895200	2000
6	intergenic	6:47750401-47752800	2400
21	intergenic	21:69388001-69390000	2000
23	exonic	23:16639601-16641200	1600
16	intergenic	16:67392001-67394400	2400
29	intergenic	29:274801-276800	2000
4	intergenic	4:120366401-120368400	2000
4	upstream	4:71226801-71228800	2000
9	intergenic	9:76390001-76392000	2000
1	intergenic	1:30241601-30247200	5600
26	intronic	26:46118801-46122400	3600
1	intergenic	1:103128001-103130400	2400
14	intergenic	14:28387601-28390400	2800
12	intergenic	12:81184001-81186800	2800
28	intergenic	28:34147201-34149200	2000
3	intergenic	3:51655601-51658000	2400
14	intergenic	14:26513201-26515600	2400
6	intergenic	6:1455601-1461200	5600
10	intronic	10:96343601-96345600	2000
8	intergenic	8:1914401-1916400	2000
12	UTR5	12:55741201-55743200	2000
12	intergenic	12:84546401-84548400	2000
18	intergenic	18:2116401-2118400	2000
8	intronic	8:111905201-111910800	5600
X1	intergenic	X1:41771201-41773200	2000
4	exonic	4:15008001-15011200	3200
7	intergenic	7:99060001-99062800	2800
26	intergenic	26:39200401-39206400	6000
6	intergenic	6:419601-422400	2800
3	intergenic	3:2910801-2912800	2000
23	intergenic	23:20961201-20974000	12800
21	intergenic	21:4317201-4322400	5200
8	exonic	8:22768001-22799600	31600
17	intergenic	17:60308401-60310400	2000
2	intronic	2:79684401-79689200	4800
2	intronic	2:135930401-135933600	3200
18	intergenic	18:64562801-64564800	2000
X1	intergenic	X1:4545601-4549200	3600
1	intergenic	1:90430401-90434400	4000
4	intergenic	4:118085601-118088400	2800
2	intronic	2:88472801-88474800	2000
6	intergenic	6:85468801-85470800	2000
3	intergenic	3:48918801-48920400	1600
8	intergenic	8:42844801-42852800	8000
4	intronic	4:17662801-17664800	2000
16	intergenic	16:61176401-61179200	2800
10	exonic	10:78404001-78704000	300000
17	intergenic	17:33128401-33152000	23600
17	exonic	17:615601-622000	6400
18	UTR5	18:56116401-56118400	2000
X2	intronic	X2:36873201-36875200	2000
13	exonic	13:36492401-36569600	77200
X2	intergenic	X2:7271201-7273200	2000
22	intronic	22:13898001-13900000	2000
[truncated: 3,864 more rows]
