# Supplementary material for: Genome‐wide selective detection of Mile red‐bone goat using next‐generation sequencing technology
Source: Ecol Evol. 2021 Oct 12;11(21):14805–12. doi: 10.1002/ece3.8165 (PMC8571596; doi:10.1002/ece3.8165)
Supplement: Supplementary file 1 — Supplementary Material [file ECE3-11-14805-s001.zip › Supplementary Materials(2021.9.9)/Table S3.xlsx]

## Sheet: sheet 1
Table S3.CNVs (57) screened with the top 1% (FST > 0.490) and which overlapped with 17 coding genes.
CHROM	POS	WEIR_AND_COCKERHAM_FST	Gene	Type	CNV_Info	CNV_Type
22	50139201	0.55445	IFRD2	intronic	22:50139201-50144400	CN0
8	4920801	0.755767	GALNTL6	intronic	8:4920801-4923600	CN0
23	48835601	0.767977	KHDRBS2(dist=162681),NONE(dist=NONE)	intergenic	23:48835601-48839200	CN0,CN2
5	5727201	0.781048	OSBPL8	intronic	5:5727201-5729600	CN2,CNH
9	41755601	0.73886	TRNAS-GGA(dist=17857),TRNAC-ACA(dist=518462)	intergenic	9:41755601-41758400	CN0
8	1044001	0.551561	SH3RF1	exonic	8:1044001-1045600	CN0
10	21201	0.606552	NONE(dist=NONE),TERB2(dist=23925)	intergenic	10:21201-24800	CN0,CN2,CNH
9	40794401	0.55445	TRNAH-GUG(dist=187458),TRNAF-GAA(dist=72620)	intergenic	9:40794401-40798000	CN0
22	1257601	0.670706	EGFR(dist=275477),SEC61G(dist=41324)	intergenic	22:1257601-1262800	CN0
8	4917601	0.506043	GALNTL6	intronic	8:4917601-4919600	CN0,CN2
2	54186001	0.623157	NONE(dist=NONE),TMEFF2(dist=927168)	intergenic	2:54186001-54196400	CN0
26	41759201	0.52936	RNLS(dist=230835),PTEN(dist=125254)	intergenic	26:41759201-41761600	CN0,CN2
3	26078001	0.524829	EPS15(dist=79934),OSBPL9(dist=14658)	intergenic	3:26078001-26083200	CN0
7	626401	0.614039	WDR36(dist=113129),LOC102185832(dist=153218)	intergenic	7:626401-630800	CN0,CN2
12	14460801	0.61914	LOC108637255	exonic	12:14460801-14543600	CN0,CN2
16	76596401	0.507615	LOC102174324(dist=182251),NR5A2(dist=818508)	intergenic	16:76596401-76598800	CN2,CNH
15	4195601	0.646364	LOC106501745(dist=1741),LOC102175782(dist=2279)	intergenic	15:4195601-4199200	CN0
6	112878401	0.61623	LDB2(dist=440055),QDPR(dist=149349)	intergenic	6:112878401-112880400	CN2,CNH
22	26528801	0.634617	CHL1(dist=426952),CNTN3(dist=530016)	intergenic	22:26528801-26531200	CN0
15	14577601	0.654702	LRRC4C(dist=1981672),C15H11orf74(dist=1256098)	intergenic	15:14577601-14583200	CN2,CNH
27	9006401	0.627644	ANK1	intronic	27:9006401-9009200	CN0,CN2
25	34730801	0.496584	LOC102181832	intronic	25:34730801-34738000	CN2
6	19848801	0.560467	ARHGEF38	intronic	6:19848801-19852400	CN0,CN2
11	52991201	0.574986	NONE(dist=NONE),CTNNA2(dist=1392223)	intergenic	11:52991201-53001600	CN0
12	14607201	0.538102	LOC108637255(dist=106339),LOC102173859(dist=8626)	intergenic	12:14607201-14611600	CN0,CN2
15	11089601	0.613275	TRNAC-GCA(dist=1519727),LRRC4C(dist=1310745)	intergenic	15:11089601-11092800	CN0
12	14567201	0.555765	LOC108637255(dist=66339),LOC102173859(dist=27426)	intergenic	12:14567201-14592800	CN0
14	86832001	0.602515	LOC108637487(dist=1944426),LOC106502806(dist=972676)	intergenic	14:86832001-86836800	CN0
24	55310001	0.62606	TCF4(dist=106422),TXNL1(dist=826609)	intergenic	24:55310001-55312000	CN2,CNH
5	37329201	0.545767	ADAMTS20(dist=717808),PRICKLE1(dist=242722)	intergenic	5:37329201-37332400	CN0
14	86486001	0.597045	LOC108637487(dist=1598426),LOC106502806(dist=1316676)	intergenic	14:86486001-86492800	CN0
20	70407601	0.612558	IRX2(dist=380859),TRNAS-GGA(dist=22777)	intergenic	20:70407601-70410800	CN0
11	84336401	0.525646	TRNAC-ACA(dist=830567),LOC108637114(dist=445640)	intergenic	11:84336401-84342000	CN0
5	4762001	0.570923	GLIPR1	intronic	5:4762001-4764800	CN0,CN2
20	2062401	0.646685	DOCK2	intronic	20:2062401-2065200	CN2,CNH
5	91112801	0.569683	TRNAS-GGA(dist=115436),LMO3(dist=739603)	intergenic	5:91112801-91127200	CN0
6	24614001	0.589291	EMCN(dist=23461),LOC108636275(dist=88926)	intergenic	6:24614001-24616400	CN0
29	39857201	0.595649	PAG-2(dist=48851),LOC102171766(dist=33113)	intergenic	29:39857201-39859200	CN0,CN2,CNH
4	91049601	0.592646	SP8(dist=13941),ABCB5(dist=4379)	intergenic	4:91049601-91052400	CN0
7	85008001	0.51805	FBN2	intronic	7:85008001-85010400	CN0
22	16388001	0.526676	KIF15(dist=1308),TATDN2(dist=57167)	intergenic	22:16388001-16396800	CN0
12	14596001	0.555765	LOC108637255(dist=95139),LOC102173859(dist=14626)	intergenic	12:14596001-14605600	CN0
25	34724801	0.523812	LOC102181832	intronic	25:34724801-34730000	CN2
23	48432801	0.497166	KHDRBS2	intronic	23:48432801-48436000	CN0
5	97853201	0.502095	LOC102182856,LOC108636058	exonic	5:97853201-97873600	CN0
2	124001601	0.564634	NUP35(dist=1068649),LOC108638390(dist=241714)	intergenic	2:124001601-124004400	CN0
21	34236001	0.543454	LOC102174648(dist=5982),LOC102173834(dist=9813)	intergenic	21:34236001-34238400	CN0,CN2
1	48361201	0.549607	TRNAC-GCA(dist=1388128),ALCAM(dist=1463699)	intergenic	1:48361201-48370800	CN0
29	4979601	0.490707	LOC102180826(dist=8669),LOC102182032(dist=29427)	intergenic	29:4979601-5002800	CN0
21	17158001	0.503756	AGBL1(dist=18102),TRNAG-UCC(dist=454965)	intergenic	21:17158001-17160000	CN0,CN2
4	37555601	0.510925	LOC108635838	ncRNA_intronic	4:37555601-37558000	CN0
7	89601	0.579871	CAMK4	intronic	7:89601-93200	CN0,CN2,CNH
X1	56624001	0.557192	TCEANC	exonic	X1:56624001-56626400	CN0
X2	39910801	0.521977	SERPINA7(dist=67155),MUM1L1(dist=23452)	intergenic	X2:39910801-39926800	CN0
26	23572801	0.500102	LOC102168798(dist=268970),TRNAW-CCA(dist=86387)	intergenic	26:23572801-23576400	CN0,CN2
X1	17590401	0.491395	LOC102173723(dist=475907),EDA2R(dist=814988)	intergenic	X1:17590401-17597600	CN0
11	56512001	0.564324	LOC102168735(dist=131749),LOC102174037(dist=650165)	intergenic	11:56512001-56514000	CN2,CNH
