# Supplementary material for: Genome‐wide selective detection of Mile red‐bone goat using next‐generation sequencing technology
Source: Ecol Evol. 2021 Oct 12;11(21):14805–12. doi: 10.1002/ece3.8165 (PMC8571596; doi:10.1002/ece3.8165)
Supplement: Supplementary file 1 — Supplementary Material [file ECE3-11-14805-s001.zip › Supplementary Materials(2021.9.9)/Table S4.xlsx]

## Sheet: sheet1
Table S4.GALNTL6 and CAMK4 were enriched in 13 pathways
#Term	Database	ID	Input number	Background number	P-Value	Corrected P-Value	Gene-name
Mucin type O-Glycan biosynthesis	KEGG PATHWAY	chx00512	1	32	0.0146534	0.0906178	GALNTL6
Long-term potentiation	KEGG PATHWAY	chx04720	1	63	0.0282423	0.0906178	CAMK4
Amphetamine addiction	KEGG PATHWAY	chx05031	1	65	0.0291132	0.0906178	CAMK4
Aldosterone synthesis and secretion	KEGG PATHWAY	chx04925	1	83	0.0369197	0.0906178	CAMK4
Longevity regulating pathway	KEGG PATHWAY	chx04211	1	92	0.0408017	0.0906178	CAMK4
Cholinergic synapse	KEGG PATHWAY	chx04725	1	110	0.0485234	0.0906178	CAMK4
Neurotrophin signaling pathway	KEGG PATHWAY	chx04722	1	118	0.0519373	0.0906178	CAMK4
Osteoclast differentiation	KEGG PATHWAY	chx04380	1	127	0.0557648	0.0906178	CAMK4
Oxytocin signaling pathway	KEGG PATHWAY	chx04921	1	157	0.0684227	0.0946623	CAMK4
Alcoholism	KEGG PATHWAY	chx05034	1	177	0.0767763	0.0946623	CAMK4
Calcium signaling pathway	KEGG PATHWAY	chx04020	1	185	0.0800988	0.0946623	CAMK4
cAMP signaling pathway	KEGG PATHWAY	chx04024	1	212	0.091233	0.0988358	CAMK4
Metabolic pathways	KEGG PATHWAY	chx01100	1	1313	0.454095	0.454095	GALNTL6
