# Supplementary material for: Genome‐wide selective detection of Mile red‐bone goat using next‐generation sequencing technology
Source: Ecol Evol. 2021 Oct 12;11(21):14805–12. doi: 10.1002/ece3.8165 (PMC8571596; doi:10.1002/ece3.8165)
Supplement: Supplementary file 1 — Supplementary Material [file ECE3-11-14805-s001.zip › Supplementary Materials(2021.9.9)/Table S5.xlsx]

## Sheet: Sheet1
Table S5. CNVs (59) obtained with top 1% (VST > 0.527), covering 25 genes.
POS	Vst	Gene	Type	CNV_Info	CNV_Type
20463201	0.736655	GRM7(dist=1086039),TRNAS-GGA(dist=464970)	intergenic	22:20463201-20466400	CN0
41942001	0.708995	LOC106502348(dist=108231),LOC108636344(dist=16572)	intergenic	7:41942001-41944800	CN0,CN2
50139201	0.693508	IFRD2	intronic	22:50139201-50144400	CN0
4920801	0.683653	GALNTL6	intronic	8:4920801-4923600	CN0
14290401	0.683024	PTDSS1	intronic	14:14290401-14293200	CN0
46248401	0.680674	MUC6	exonic	29:46248401-46252000	CN0,CN2
48835601	0.673812	KHDRBS2(dist=162681),NONE(dist=NONE)	intergenic	23:48835601-48839200	CN0,CN2
2047601	0.659652	MYO16	intronic	12:2047601-2050000	CN0,CN2
5727201	0.658627	OSBPL8	intronic	5:5727201-5729600	CN2,CNH
41755601	0.650594	TRNAS-GGA(dist=17857),TRNAC-ACA(dist=518462)	intergenic	9:41755601-41758400	CN0
24057201	0.643334	CEP83(dist=79192),TMCC3(dist=20817)	intergenic	5:24057201-24059200	CN0,CN2
1044001	0.642151	SH3RF1	exonic	8:1044001-1045600	CN0
39884401	0.636278	WIPI2	intronic	25:39884401-39886400	CN0,CN2
21201	0.634016	NONE(dist=NONE),TERB2(dist=23925)	intergenic	10:21201-24800	CN0,CN2,CNH
47216401	0.633218	PRIM2(dist=1091233),KHDRBS2(dist=654021)	intergenic	23:47216401-47218400	CN0
40794401	0.627222	TRNAH-GUG(dist=187458),TRNAF-GAA(dist=72620)	intergenic	9:40794401-40798000	CN0
1257601	0.626143	EGFR(dist=275477),SEC61G(dist=41324)	intergenic	22:1257601-1262800	CN0
4917601	0.618535	GALNTL6	intronic	8:4917601-4919600	CN0,CN2
2002001	0.617254	NDUFA10(dist=195232),LOC102180181(dist=118951)	intergenic	3:2002001-2004400	CN0,CN2
83584001	0.612068	IGF2R	intronic	9:83584001-83586000	CN0,CN2
8137201	0.610726	CHRNB3	intronic	27:8137201-8140000	CN0
42674401	0.601973	PDGFA(dist=12039),LOC108633894(dist=55738)	intergenic	25:42674401-42676800	CN0
74835201	0.600185	ZFAT	intronic	14:74835201-74838000	CN0,CN2
96554401	0.598823	CLDN11(dist=2461),SKIL(dist=14213)	intergenic	1:96554401-96556400	CN0,CN2,CNH
54186001	0.598802	NONE(dist=NONE),TMEFF2(dist=927168)	intergenic	2:54186001-54196400	CN0
4071601	0.594048	FCMR(dist=1676),PIGR(dist=4829)	intergenic	16:4071601-4074400	CN0,CN2
41759201	0.591822	RNLS(dist=230835),PTEN(dist=125254)	intergenic	26:41759201-41761600	CN0,CN2
33997201	0.59142	KCNE5(dist=88496),LOC108634464(dist=39176)	intergenic	X2:33997201-33999200	CN2,CNH
2367601	0.588682	TRNAG-UCC(dist=403631),TRNAG-CCC(dist=106133)	intergenic	27:2367601-2370400	CN0
156794801	0.586892	KCNH8(dist=144090),EFHB(dist=139785)	intergenic	1:156794801-156799200	CN0
15544001	0.586165	CBFA2T3(dist=14832),ACSF3(dist=60071)	intergenic	18:15544001-15547200	CN0
64683601	0.584054	WDR25	intronic	21:64683601-64685600	CN0,CN2
24188801	0.579132	PLXNA4	intronic	4:24188801-24191200	CN0,CN2
26078001	0.576493	EPS15(dist=79934),OSBPL9(dist=14658)	intergenic	3:26078001-26083200	CN0
36510401	0.574967	GPR137B	intronic	28:36510401-36512400	CN0,CN2
197601	0.573311	EPHA2(dist=2702),LOC108637009(dist=28425)	intergenic	2:197601-200800	CN0,CN2
626401	0.572929	WDR36(dist=113129),LOC102185832(dist=153218)	intergenic	7:626401-630800	CN0,CN2
14460801	0.564021	LOC108637255	exonic	12:14460801-14543600	CN0,CN2
17742001	0.561222	SETD1B	intronic	17:17742001-17744000	CN0,CN2
55570801	0.560106	SLC16A5	intronic	19:55570801-55573600	CN0
78236801	0.55601	IGFN1	exonic	16:78236801-78240000	CN0
74519601	0.552119	CDH22	intronic	13:74519601-74521600	CN0,CN2
117396001	0.55188	CPLX1	exonic	6:117396001-117398000	CN0,CN2
58148401	0.550015	WNT7A(dist=1879),FBLN2(dist=111472)	intergenic	22:58148401-58150800	CN0
30592801	0.548939	ATP6AP2(dist=299506),LOC108634323(dist=273244)	intergenic	X1:30592801-30596800	CN0
56422401	0.548672	ADGRL4(dist=872396),TRNAW-CCA(dist=279353)	intergenic	3:56422401-56428000	CN0
40871601	0.544355	NPR3	intronic	20:40871601-40874000	CN0,CN2
76596401	0.543094	LOC102174324(dist=182251),NR5A2(dist=818508)	intergenic	16:76596401-76598800	CN2,CNH
15790001	0.540607	ANKRD11	intronic	18:15790001-15792400	CN0
63732801	0.538899	SBK3	intronic	18:63732801-63735200	CN0,CN2
33162401	0.537319	ELN(dist=50988),WBSCR28(dist=83111)	intergenic	25:33162401-33164400	CN0,CN2
4195601	0.535888	LOC106501745(dist=1741),LOC102175782(dist=2279)	intergenic	15:4195601-4199200	CN0
105958001	0.534995	WASH1(dist=18544),IQSEC3(dist=11264)	intergenic	5:105958001-105960000	CN0,CN2
41884401	0.534156	MRPS6(dist=121346),CRYBG3(dist=15466)	intergenic	1:41884401-41888400	CN0
99338801	0.53255	IER5L(dist=238192),LOC102171346(dist=51558)	intergenic	11:99338801-99341200	CN0,CN2
6833201	0.528916	GFM2	intronic	20:6833201-6835600	CN0,CN2
112878401	0.528278	LDB2(dist=440055),QDPR(dist=149349)	intergenic	6:112878401-112880400	CN2,CNH
26528801	0.5278	CHL1(dist=426952),CNTN3(dist=530016)	intergenic	22:26528801-26531200	CN0
52826801	0.527048	NONE(dist=NONE),CTNNA2(dist=1565423)	intergenic	11:52826801-52828400	CN0,CN2
