# Supplementary material for: Genome‐wide selective detection of Mile red‐bone goat using next‐generation sequencing technology
Source: Ecol Evol. 2021 Oct 12;11(21):14805–12. doi: 10.1002/ece3.8165 (PMC8571596; doi:10.1002/ece3.8165)
Supplement: Supplementary file 1 — Supplementary Material [file ECE3-11-14805-s001.zip › Supplementary Materials(2021.9.9)/Table S6.xlsx]

## Sheet: Sheet1
Table S6.Five coding genes annotated in seven pathways.
#Term	Database	ID	Input number	Background number	P-Value	Corrected P-Value	Input		Gene_name
Mucin type O-Glycan biosynthesis	KEGG PATHWAY	chx00512	1	32	0.0262167	0.159755	102170783		GALNTL6
Lysine degradation	KEGG PATHWAY	chx00310	1	57	0.0456442	0.159755	102179971		SETD1B
Glycerophospholipid metabolism	KEGG PATHWAY	chx00564	1	102	0.0796947	0.176797	102169493		PTDSS1
Lysosome	KEGG PATHWAY	chx04142	1	131	0.101027	0.176797	100860744		IGF2R
Endocytosis	KEGG PATHWAY	chx04144	1	280	0.203463	0.248665	100860744		IGF2R
Neuroactive ligand-receptor interaction	KEGG PATHWAY	chx04080	1	295	0.213141	0.248665	102178792		CHRNB3
Metabolic pathways	KEGG PATHWAY	chx01100	2	1313	0.285907	0.285907	102169493	102170783	PTDSS1
