# Supplementary material for: Genome‐wide selective detection of Mile red‐bone goat using next‐generation sequencing technology
Source: Ecol Evol. 2021 Oct 12;11(21):14805–12. doi: 10.1002/ece3.8165 (PMC8571596; doi:10.1002/ece3.8165)
Supplement: Supplementary file 1 — Supplementary Material [file ECE3-11-14805-s001.zip › Supplementary Materials(2021.9.9)/Table S7.xlsx]

## Sheet: Sheet1
Table S7. 19 CNVs with significant differences in the frequency distribution of genotypes between HG and CG.
CHROM	POS	WEIR_AND_COCKERHAM_FST	Vst	Gene	Type	CNV_Info	CNV_Type
22	50139201	0.55445	0.693508	IFRD2	intronic	22:50139201-50144400	CN0
8	4920801	0.755767	0.683653	GALNTL6	intronic	8:4920801-4923600	CN0
23	48835601	0.767977	0.673812	KHDRBS2(dist=162681),NONE(dist=NONE)	intergenic	23:48835601-48839200	CN0,CN2
5	5727201	0.781048	0.658627	OSBPL8	intronic	5:5727201-5729600	CN2,CNH
9	41755601	0.73886	0.650594	TRNAS-GGA(dist=17857),TRNAC-ACA(dist=518462)	intergenic	9:41755601-41758400	CN0
8	1044001	0.551561	0.642151	SH3RF1	exonic	8:1044001-1045600	CN0
10	21201	0.606552	0.634016	NONE(dist=NONE),TERB2(dist=23925)	intergenic	10:21201-24800	CN0,CN2,CNH
9	40794401	0.55445	0.627222	TRNAH-GUG(dist=187458),TRNAF-GAA(dist=72620)	intergenic	9:40794401-40798000	CN0
22	1257601	0.670706	0.626143	EGFR(dist=275477),SEC61G(dist=41324)	intergenic	22:1257601-1262800	CN0
8	4917601	0.506043	0.618535	GALNTL6	intronic	8:4917601-4919600	CN0,CN2
2	54186001	0.623157	0.598802	NONE(dist=NONE),TMEFF2(dist=927168)	intergenic	2:54186001-54196400	CN0
26	41759201	0.52936	0.591822	RNLS(dist=230835),PTEN(dist=125254)	intergenic	26:41759201-41761600	CN0,CN2
3	26078001	0.524829	0.576493	EPS15(dist=79934),OSBPL9(dist=14658)	intergenic	3:26078001-26083200	CN0
7	626401	0.614039	0.572929	WDR36(dist=113129),LOC102185832(dist=153218)	intergenic	7:626401-630800	CN0,CN2
12	14460801	0.61914	0.564021	LOC108637255	exonic	12:14460801-14543600	CN0,CN2
16	76596401	0.507615	0.543094	LOC102174324(dist=182251),NR5A2(dist=818508)	intergenic	16:76596401-76598800	CN2,CNH
15	4195601	0.646364	0.535888	LOC106501745(dist=1741),LOC102175782(dist=2279)	intergenic	15:4195601-4199200	CN0
6	112878401	0.61623	0.528278	LDB2(dist=440055),QDPR(dist=149349)	intergenic	6:112878401-112880400	CN2,CNH
22	26528801	0.634617	0.5278	CHL1(dist=426952),CNTN3(dist=530016)	intergenic	22:26528801-26531200	CN0
