# Supplementary material for: Genome‐wide selective detection of Mile red‐bone goat using next‐generation sequencing technology
Source: Ecol Evol. 2021 Oct 12;11(21):14805–12. doi: 10.1002/ece3.8165 (PMC8571596; doi:10.1002/ece3.8165)
Supplement: Supplementary file 1 — Supplementary Material [file ECE3-11-14805-s001.zip › Supplementary Materials(2021.9.9)/Table S8.xlsx]

## Sheet: intersectino_include_intergenic
Table S8.Genes (28) annotated on the up- and downstream of CNVs with a 2 Mb range.
Gene_name_from_annotation_file	ENTREZGENE_ACC	Name
IFRD2	108638610	IFRD2
GALNTL6	102170783	GALNTL6
KHDRBS2	102179994	KHDRBS2
OSBPL8	102185062	OSBPL8
TRNAS-GGA	None	None
SH3RF1	102169005	SH3RF1
NONE	None	None
TRNAH-GUG	None	None
EGFR	102172767	EGFR
GALNTL6	102170783	GALNTL6
NONE	None	None
RNLS	None	None
EPS15	102168683	EPS15
WDR36	102183321	WDR36
LOC108637255	None	None
LOC102174324	None	None
LOC106501745	106501745	ENSCHIG00000010460
LDB2	102174469	ENSCHIG00000009869
CHL1	102168215	CHL1
TRNAC-ACA	None	None
TERB2	102168835	TERB2
TRNAF-GAA	None	None
SEC61G	102171662	SEC61G
TMEFF2	102191187	TMEFF2
PTEN	102185891	ENSCHIG00000006638
OSBPL9	102190286	ENSCHIG00000026722
LOC102185832	None	None
NR5A2	102174500	NR5A2
LOC102175782	None	None
QDPR	102176029	QDPR
CNTN3	102188718	CNTN3
