# Supplementary material for: Genome‐wide selective detection of Mile red‐bone goat using next‐generation sequencing technology
Source: Ecol Evol. 2021 Oct 12;11(21):14805–12. doi: 10.1002/ece3.8165 (PMC8571596; doi:10.1002/ece3.8165)
Supplement: Supplementary file 1 — Supplementary Material [file ECE3-11-14805-s001.zip › Supplementary Materials(2021.9.9)/Table S9.xlsx]

## Sheet: sheet 1
Table S9.GALNTL6 annotated in mucin-type O-glycan biosynthesis.
#Term	Database	ID	Input number	Background number	P-Value	Corrected P-Value	Gene_name
Mucin type O-Glycan biosynthesis	KEGG PATHWAY	chx00512	1	32	0.00441944	0.00883888	GALNTL6
Metabolic pathways	KEGG PATHWAY	chx01100	1	1313	0.166084	0.166084	GALNTL6
